# Supplementary material for: Comparative analysis of venom genes in the chromosome-level genomes of two closely related cone snails
Source: BMC Genomics. 2026 Mar 18;27:409. doi: 10.1186/s12864-026-12745-4 (PMC13112664; doi:10.1186/s12864-026-12745-4)
Supplement: Supplementary file 1 — Supplementary Material 1. [file 12864_2026_12745_MOESM1_ESM.zip]

Archive with 34 entries (33 files):
- SupplMattNew/
- __MACOSX/._SupplMattNew
- SupplMattNew/SupplementaryFigures New.pdf
- __MACOSX/SupplMattNew/._SupplementaryFigures New.pdf
- SupplMattNew/Supp File S6 New.txt
- __MACOSX/SupplMattNew/._Supp File S6 New.txt
- SupplMattNew/Supp File S4 New.fasta
- __MACOSX/SupplMattNew/._Supp File S4 New.fasta
- SupplMattNew/Supp Table S2.xlsx
- __MACOSX/SupplMattNew/._Supp Table S2.xlsx
- SupplMattNew/.DS_Store
- __MACOSX/SupplMattNew/._.DS_Store
- SupplMattNew/Supp Table S3 New.xlsx
- __MACOSX/SupplMattNew/._Supp Table S3 New.xlsx
- SupplMattNew/Supp Table S4 New.xlsx
- __MACOSX/SupplMattNew/._Supp Table S4 New.xlsx
- SupplMattNew/Supp Table S5 New.xlsx
- __MACOSX/SupplMattNew/._Supp Table S5 New.xlsx
- SupplMattNew/Supp File S5 New.fasta
- __MACOSX/SupplMattNew/._Supp File S5 New.fasta
- SupplMattNew/Supp File S3 New.gff3
- __MACOSX/SupplMattNew/._Supp File S3 New.gff3
- SupplMattNew/Supp Table S7.xlsx
- __MACOSX/SupplMattNew/._Supp Table S7.xlsx
- SupplMattNew/Supp Table S1 new.xlsx
- __MACOSX/SupplMattNew/._Supp Table S1 new.xlsx
- SupplMattNew/Supp File S1.fasta
- __MACOSX/SupplMattNew/._Supp File S1.fasta
- SupplMattNew/Supplementary Material Captions New.docx
- __MACOSX/SupplMattNew/._Supplementary Material Captions New.docx
- SupplMattNew/Supp File S2.txt
- __MACOSX/SupplMattNew/._Supp File S2.txt
- SupplMattNew/Supp Table S6 New.xlsx
- __MACOSX/SupplMattNew/._Supp Table S6 New.xlsx
