# Supplementary material for: Comparative analysis of venom genes in the chromosome-level genomes of two closely related cone snails
Source: BMC Genomics. 2026 Mar 18;27:409. doi: 10.1186/s12864-026-12745-4 (PMC13112664; doi:10.1186/s12864-026-12745-4)
Supplement: Supplementary file 1 — Supplementary Material 1. [file 12864_2026_12745_MOESM1_ESM.zip › SupplMattNew/Supp File S4 New.fasta]

>GENK_136
ATGCGTTGCCTTGCTTTCCTGGTCGTCACTCTCCTCTTGTTCACTGCTATGGCAACAACTGGAGGTAATC
GTGTGAATGCTGCAGCCAGTGGCAAAGCATCTGACTCGATCTCTCTGGCCGTCAGGGACGATTGCTGTCC
CAGTCCTTCCTGTCGCCAGAATCATCCGGAACTTTGTTCCTAA
>GENK_137
ATGGGCATGCGGATGATGTTCACCATGTTTCTTTTGGTTGTATTGGCAACCACTGTGGTTTCCTTCACTT
CAGATCATGGTCCAGCATCCAACCACGAGAATCGCAGAGCATCTAACCGGATTAATCGGGGGATGTGGGA
AGAATGCTGTAATGATCCTCCTTGTCGGCACAAGTACATTGAGCATTGTTCCACAAGGTGA
>GENK_138
ATGGGAATGCGGATGATGGTCACCGTATTTCTGTTGGTTGTCTTGGCGACCACCGTCGTTTCCTTCACTT
TAGATCGTGCATCTGATGGCAGGAATGCCGCAGCCGACGACAAAGCGTCTGACCTGATCTCTCAGATCGT
CAAGAATGGTTGCTGTTCCAATCCTGCCTGTTCACACACGCAGGGTTGTTGA
>GENK_139
ATGGGCATGCGGATGATGTTCACCGTGTTTCTTTTGGTTGTCTTGGCAACCACTGTGGTTTCCTTCACTT
CAGATCATgcatctgatggcaggaaTGCCGCAGCCAACGACAAAGCGTCTGACCGGACCGCTCAGGCCGT
CAGGGAAGGATGCTGTTCCAATCCTGCTTGCAGCGTGAATCATCCGGAGCTTTGTTCGTGA
>GENK_030
ATGATGTTTAAACTAGGAGTCTTGTTGACCATCTACATGCTTCTGTTTCCCTTTACTGCTCTTTCACTGG
ATGGAGATCAACCTGCAGACCAACCTGCAGAGCGCATGCAGTATGACATTGTACGTGCAATGAATCCCTG
GTATGATCCCGTCAAACGG
>GENK_022
ATGATGTCCAAACTGGGAGTCTTGTTGACCATCTGTCTGCTTCTGTTTCCCCTCACTGCTCTTCCGCTGG
AAGGAGAGCAACCTGCTGACCGACCTGCAAAGCGTATGCAGGACACTTCATCTGAACAGCATCCCTTGTT
TGATCCCGTCAAACGGTGTTGCCCGTGGCCATGCAGCATGGGATGCATCCCTTGTTGCTACGGCGGTTAA
>GENK_023
ATGATGTCTAAACTGGGAGTCTTGCTGACCATCTGTCTGCTTCTGTTTCCAATTACTGCTCTTCCACTGG
ATGAAGATCAACTTGCTGACCGACCTGCAGAGCGTATGCAGGATGTTTCATCTGAACAGCATCCCTTGTT
TGATTGTCTCACTCTGTTAACAGGTGTTGCCCGTGGCCATGCACCGCAGCGTGCGTCCCTTGTTGCTTTG
CT
>GENK_015
ATGTTGAAAATGGGAGTGGTGCTATTCACCTTTCTGGTCCTGTTTCCCCTGGCAACGCTCCAGCTGGATG
CAGGTGATCAACCTGTAGAACGATATGTGGAGAACAAACAGGACCTCAACCCAGATGAAAGGAGAGACTT
CATGGTGCCTATTGTGAGG
>GENK_016
ATGCTGAAAATGGGAGTGGTACTATTCACATTTCTGGTCCTGTTTCCCCTGGCAACGTTCCAGCTGGATG
CAGATCAACCTGTAGAACGATATGCGGAGAACAAACAGGACCTCAACCCAGATGAACGGAGAGACTTCAT
GGTGCCTATTGTGAGGTGA
>GENK_017
ATGCTGAAAATGGGAGTGGTACTATTCACATTTCTGGTCCTGTTTCCCCTGGCAACGTTCCAGCTGGATG
CAGATCAACCTATAGAACGATATGCGGAGAACAAACAGGACCTCAACCCAGATGAAAGGATGGAATTCAT
ATTGCATGCTCTGAG
>GENK_019
ATGGGAGTGGTGCTATTCATCTTTCTGGTCCTGTTTCCCCTGGCAACGCTCCAGCTGGATGCAGATCAAC
CTGTAGAACGATATGCGGAGAACAAACAGGACCTCAACCCAGATGAAAGGATGGAATTCATATTGCATGC
TCTGGGGCAGCGGCGATGCTGTGTTTCGCCAGCGTGCCACGACGATTGTATTTGCTGTATTACCAGG
>GENK_029
ATGCTGAAAATGGGAGTGGTGCTATTCACCTTTCTGGTCCTGTTTCCCCTGGCAACGCTCCAGCTGGATG
CAGGTGAGGATCAAACTGTAGAACGATATGCGGAGAACAAACAGGACCTCAACCCAGATGAAAGGAGGGA
AATCATATTGAATGTTCTGGGG
>GENK_021
ATGTCGAAACTGGGAGTCGTGTTATTCACCTTTCTGGTCCTGTTTCCCCTGGCAACGCTCCAGCTGGAAG
CAGGTAAGCAACCTGTAGAACGTCAGCAGGACCTCAACCCAGGTGAAACGAGGGGAATCATGATGCATGT
TATGAGCGAGGGGACGTCACTCCGTGCCTGCTGCGTTGGGCAGGGATGCTGGAATGTACCTACTTGCAAG
TGTTGCCATCTGCAATCAACTTGGATTGTACCCACAGTAGCAAGCGTTTCC
>GENK_018
ATGTTCGTGATGTTGAAAATGGCAGTGGTGCTATTCACCTTTCTGGTCCTGTTTCCCCTGGCAACGCTCCA
ACTGGATGCAGATCAACCTGTAGAACGATATGCGGAGAACAAACAGGACCTCAACCCAGATGAAAGGATGG
AAATCATATTGTCTGCTCTGAG
>GENK_024
ATGTTGAAAATGGGAGTGGTGCTATTCATCTTTCTGGTCCTGTTTCCCCTGGCAACGCTCCAGCTGGATGC
AGATCAACCTGTAGAACGATATGCGGAGAACAAACAGGACCTCAACCCAGATGAAAGGAGGGAAATCATAT
TGCCTGCTCT
>GENK_027
ATGTCAACACTGGGAGTCGTGCTGTTTACCTTTCTGCTTCTGTTTCCTCTGGCAGCTCTTCAGCCCATTC
AAGATCAACCTGCAGATCGTAATGCAGAGCCAAGGGGCAAGATCCGAGATGGAATGAATGGATTCTTGAC
gcgaatatttagcggGCATCCACATCATCATTATTCCTTCGCGTGTCCTTGGTGTGGCTGA
>GENK_028
ATGATGTCAAAACTGGGAGTTGTGCTGGTCATCTTCCTGGTTCTTTCGTCCATGGAAGCCCTTCATCTAG
ATGCGTCAGATGGACTCGCTGGTGTGGCAACAAAACGGAAAGTGGACAATAACACGGTTGCAGAGTTAAG
CATCCTGGCGAGAGAAGACATTGGTTTGTGCGAGTCATCCACATGCACCTACGATCGGGAGTGTTTTGAG
AAATGCGGCCCATGCGGCTTATGTACACACCAAAACCTAGATTGTTGGCACTGCGATTGTGAACAAAGAA
ATCCTGGCTGTCCTCACAAA
>GENK_031
ATGCGCTGTCTCCCAGTCTTCATCATTCTTCTGCTGCTGATTGCATCTGCACCTAGCGTTGATGCCCGAC
CAAAGACCAAAGATGATGTGTCCCTGGCATCTTTCCATGATAATGCAAAGCGAATCCTACATTGCTGCCC
AGAAACTCGTTATTGCTGCCTTTTTGAAGAATGA
>GENK_044
ATGTCTAAACTGGGAGTCGTGTTGTTCATCTTTCTGGTTCTGTTTCCCATGGCAACTCTTCAGCTGGATGGAG
>GENK_058
ATGGTCTCACGTTCAGTCTGGTGGAGACATTTTGTGTTATTCGACCCAAATGTTGAAAACAAAGAACACG
TAGACGAGAAGAGGGTACTCAACGAACTTCAGGACACATTCTTTTCACCTGgacacgggaagctgactat
aagcagaaTGCGCTGTCTCCCAGTCTTCGTCATTCTTCTGCTGCTGATTGCATCTGCACCTAGCGTTGAT
GCTCAACCGAAGACCAAGGATGATGTGCCCCTGACATCTTTCCACGATAATACAAAGCGAACCCTACAAA
GACTTCGGAACAAACGCTGGTGCTGCCCAGAAAAGATTTGGTGCTGTTAG
>GENK_059
ATGCGCTGCCTCCCAGTCTTCGTCATTCTTCTGCTGCTGATTGCATCTGCACCTAGCGTTGATGCCCAAC
CGAAGACCAAATATGATGTGCCCCTGGCATCTCTCCGCGATAATGCAAAGACTTTGGTGCTGTCGTATTC
CATGGTGAAAAGAAATGACTTTGGATGA
>GENK_086
ATGCTCCGTCTTCCGATCTTCATCATCCTTCTGCTGGTCCTTTCACCTGCAGCTAGTCTTCCTGTGGGAT
CAGAGCTGCAAAGAGATCTGACTCAACAATCTCCTAAAGATTTGGGGATGAGAACTGAACACCTACCTCT
TAAGCCTTGGATCGAGTGCACTGAATTCTCCGATAATTGTCCAGAATGA
>GENK_148
ATGCTGTGTCTTCCGGTCTTCATCATCCTTCTTCTGTTGGCTTCACCTGCAGCTCCAAACCCTTTGGAAA
CGAGAATCCAAGGCGATTTGATTCGCGCAGCCCTTGAAGATGCCGATATGAAAACCGATGAACGGTTTCT
TGACGGCGTTGTCAGTAAAATTGTCGAAATGCTCACCAATGTTTTTCAGGGT
>GENK_149
ATGCTCCGTCTTCCGATCTTCCTCATCCTTCTGCTGGTCCTTTCACCTGCAGCTGGTTTTCCTGTGGAAT
CCAAGCTCGAAAGCCTTTGGACTCAGATGCTTTCTCGAGATTTGGGAGAGCAGCACCACACATTTGATCG
AAAACTGACACTTTGCTGCCTGGAACACGGTTCTCCTTGCTGTTCCAGTCCCGTGTCTAGGTAA
>GENK_152
ATGCTCTGTCTTCCGGTCTTCATCATCCTTCTGCTGTTGGTTACACCTGCAGCTACTGTGCCTGTGGAAT
CAGAGCTGCAAAGAGACCTGACTCGGCGATCTCCTAAAGATTTTGGGATGAGAGCTAAACACCTACCTCT
TATGTTTTGGATCGACTGCTCTCAAACAGACAGCTGTAAGTTGTTAGAAGAG
>GENK_156
TTGAATCTGACGTGCATGATGATCGTTGCTGTGCTGTTCTTGACCGCCTGGACATTTGTCACGGCTGACT
CCAGAAGTGAATTGAACAAGAAAGAGAACTGCGAACCTCCTGGTAACTTTTGTGGCTTTATAAAAACTGG
AGGACCATGCTGCAGTGGCTGGTGCTTTTTCGTCTGCGCC
>GENK_046
ATGAAACTGACGTGCGTGTTGATCGTCGCCGTGCTGCTCCTGACGGCCTGTCAACTCAATACGGCTGACT
CCAGAGATAAGCTGGGGGGTCCTTTGGCGAGATTGTTCAACAAGAAGCAGAATTCTCCGGACTCCGAGTC
GCACGATACATGCGTGTTATTCGGCAGTATATGCGGTGAGGGGATGAGCACGAAATGCTGCTACAGATGT
GATTCCCAGAGTGACATGTGCGTGTCA
>GENK_049
ATGAAACTGACGTGCGTGTTGGTCATCGCCGTGCTGTTCCTGACGGCCTGTCAGCTCATTACAGCTGATT
ACTCTAGAAGGTCGTGCGGGGAACTAGGTGAAGGTTGTGCTACTCGCCGTTGCTGCGCTGGTCTGAGGTG
CGTTGGCAGCCGTCCAGGAGGCCTATGCCAGTACCGG
>GENK_050
ATGAAACTGACGTGCATGTTGATCATCGCCGTGCTGTTCCTGACGGCCTGTCAGCTCATTACAGCTGATT
ACTCCAGAGATAAGCAGGTATACCGTGCAGTGAGGTTGAGAGACGCAGTGCGGAATTTCAAAGGTTCCAG
GCAAGTGTGA
>GENK_076
ATGGGCAAACTGACAGCATTGCTTTTTCTTGTCACGGTGCTGGTGTTGACCCAGATCATGGTTCAAAGTG
ACCAAGACAAACCGCTGAACAGAAGGCGCTATCTTCGTAAAGCCCACGTCCCGCGGAGGGTAACAGACTG
CAAAAGAGAAGGCGTGGGATGCGAAGATCGCACCGAGTGCTGCTTTGGGTTGATTTGCAAAAACAAAGCC
TGTAAGCATGTTTCACCCGGACCCGGCCGTGCAGTGGAcgaccgtgcggcgcccatcctgcagaaaaaac
>GENK_106
ATGAAACTGACGTGCGTGGTGATCGTCGCCGTGCTGTTCCTGACGGTCTGTCAACTCATTACAGCTGATT
ACTCCAGAGGTACGCAGAAGCATCGTGCTCTGAGGTCGACCACCAAACTCTCCATGTTGACCTGGGGCTG
CACGCCTCCCGGTGGAACTTGTGATCATCGTACTCACTGCTGCGGTCATTGCGATACGTTCAGCAATTTT
TGTGTGGATGGCTGA
>GENK_127
ATGAAAGTGAGCAGCGTGTTGATCGTGGCTATGCTGACACTGACCGCAGGCCAGCTGATTAGTGCTTATT
CCCATTACTCAGAAGGTGAGTTGACCCCACCCACCCCCACCTCCGCCCTTTCTCTCCCTGTCTCTCTGTC
TCTGCCTCTC
>GENK_143
ATGAAACTGACATGCATGACCATCGCCGTGCTGGTCCTGATGGCTTGTCAACTCATTACAGCTGATTACC
CCAGAGGTGAGTTTAAAACGATTGAATCGACTCTTTCTCTGTTTTTACTGGACAGGTTGACCAAGAGATG
CGATCCACCCGGCAGCAGATGTTCGTTATGGCATAATAATTGCTGCGATTCCTGTAAACTACGGAATCAC
CCCCCTCCAGTTTGCTCGAACGAGTAG
>GENK_144
ATGAAACCGACATGCATGACCATCGCCATGCTGTTCCTGATGGCTTGTCAACTCATTACAGCTGATTACC
CCAGAGCATCCGATCTTAAGAATGTCGCAGCCCGTCGCAAAGCATCTGACCCGATCTATCGGGCCGACAT
GCTCCTTTGCTGTGGGCGTCCCAACTGTGCGGCTCTATGTCCGATTTGA
>GENK_145
AGGCCACTCATCAACTTGAACAAGAGATGCGACCCCCCTGGATCGTATTGTGGCGGGACTGTCATCCACA
GGAGGTGCTGCAGTGGCAGGTGTTTCTTTTTCAAGTGCAAG
>GENK_150
ATGCTCCGTCTTCCGATCTTCCTCATCCTTCTGCTGGTCCTTTCACCTGCAGCTGGTTTTCCTGTGGAAT
CCAAGCTCGAAAGCCTTTGGACTCAGATGCTTTCTCGAGATTTGGGAGAGCAGCACCACACATTTGATCG
AAAACTGACACTTTGCTGCCTGGAACACGGTTCTCCTTGCTGTTCCAGTCCCGTGTCTAGGTAA
>GENK_151
ATGAGGACGAACAGTGACTTTTGTGCTGTCAATGGTGTTTCAGAGGGACAGACGATGTATCAAGACAAGC
ACCGACAGACGGTGAGGAAACTGTTTACCTTGGGACGTAAACTGAAAAGGAACGACCCTTGCAGCCTCAT
TTCTTCCACAGGGGACGACTGTACTGGCACACAGATCTGCTGCACTCCTCCGAGGTCGATGAATGGGGAG
TGTAAAGAGGCAAACGAATGC
>GENK_153
ATGCTTTGTGACAGGAACCCACATGGAAACAGAAAAATACTCCTGAGACGTGCTCTCGAAAAGTTACGCA
AACCTCCACGGGGGACCAAGAAGTCTGATGCTATTGATTTCCTGGTAACTGCATTTGTTGCG
>GENK_085
ATTAAGCTGACGTGCGTGTTGATCGTTGCCGTGCTCCTGACGGCTCAACTCATTGCCACTGATGACTCCA
GAGATTTACAGGAGTTTCCTCGTCGCAAGATGGACGACGGAATGCTGAACACGAAAGACACGGAGAAGCG
CTGCCTTACTCCAACAAGTTCGTGTTCCATGGAAAATGACCAATGCTGCAGCACTTGCGTCTTGGCTTTG
TGCTCATAG
>GENK_087
ATGAAACTGACGTGCTCTTTGATCGTCGCCGTGCTGTTCCTCACGGCTTGTCAACTCATTACAACTGATG
ACTCCAGAGGTAAGCAGGATCTTTTGGAGAGAATGGTCGACAGGGATGCGGAATTCTCGGATTCTAAGTT
GACCAAGAGATGCAAGCCAGTCAACTATCCGTGCAATCCTTCTAATGCTGAAGAATGCTGCGATGTATGT
GAATACGAGGGCATTGGCAGAGGCTGGTGCGCGTACAGTTAG
>GENK_088
ATGAAACTGACGTGCGCTTTGATCGTCGCCGTGTTGTTCCTGACGGCCTGCCAACTCATTATAACTGATG
ATTCAAGAGGTAAGCAGAAGTATCTTACTAAGAGGTCACGAGCCAAGATGCAGAATCACAAGCTCTTCAG
AGGTTGACCAAGAGATGCGATCCACCCGGCAGCGGATGTACGTTCTGGAGAAATAATTGCTGCGATGCCT
GTAAACTACAGAGTCACCCCCCTCCAGTTTGCTCGAACGAG
>GENK_089
ATGAAACTGACGTGCGCTTTGATCGTCGCCGTGTTGTTCCTCACGGCCTGCCAACTCACTACAACTGATG
ACTCCAGAGTAGGCAGGAGTATCCTACTAAAAGGTTGAGAGCCAAGATGCCGAATTCCAAGCTCTTCAGG
TTGACCAAGAGGTGTGAAGCACCCGGCGCCGCTTGTAGCAAGTATGACAATGAGTGCTGTGATGCATGTC
TGTTACAACATCCGCTGCCTCCAGTTTGCGTGGTTTGA
>GENK_090
ATGAAACTGACGTGCGTGATCGTTGCTGCGCTGTTCCTAACGGCCTGTCAACTCAGTGCAGCTGCGAGTC
ATGCCAGAGATAAGCAGGAGTACCCTGCTGTGAGGCGGAGCGACGAGAAACAGGATCGAAGACTTGACGA
CAGGTTGGCCAAGAAATGCACGGAGGACAGTGATTTTTGTGATCCTACGAGTCATAACTGCTGCAGTGGC
ACGTGTATCGACGAAGGAGGCAGCGGCGTATGCGCTATCATCCCTGTAATAGTTTAA
>GENK_095
ATGAAACTGATGTGCGTGTTGATCGTCGCCGTGCTGTTCCTGACGGCCTGTCAACTCATTACAACTGATG
ACTCCAGAG GTAAGCAGGGGTATCCTGCTTTGACGTTGAGAACCATGATGCAGAATTCCAGGCGCTCCA
AGTTGGCCAAGAGATGCGAGGCGAAAGACTCTCCCTGTCAATTTGATAGTGAGTGCTGCAGTGGCGCATG
TACTCCAGAAAGGTTGTTTGATTATTGCCAG
>GENK_098
ATGAAACTGGCGTGCGTGATGATCATCGCCGTGCTTTTCCTGACGGCCGGTCAACTCATTACAGCTGCGA
GTTACGCCAGAAGTGAGCAGGAGCATCCTGATCTGAGGTCGAGCGACCAAAACTCCAAGTTAACCAAGAG
CTGCCTAGGAAGTGGTGAAACATGTTGGCTTGATTCTTCCTGCTGCAGCTTTTCGTGCACCAACAACGTC
TGCTTCTAA
>GENK_099
ATGAAACTGACGTACGTGTTGATCATCGCCGTGCTGTTCCTGACGGCCTGTCAACTCACTACAGCTGAGA
CTTACGCTAGAGGAAAGCAGAAGCATCGTGGTCTGAGGTCAACTGACAAAAACTCCAgGTTGACCAGGGA
TTGCACGCCAACCGGTGGACATTGTACTCGTCATTATCACTGCTGCAGCCTCTATTGCAACAAACTGACC
AACGAATGTACGTGA
>GENK_101
ATGAAACTGATGTGCGTGTTGATCGTCGCCGTGCTGTTCCTGACGGCCTGTCAACTCATTACAGCTGATT
ACTCCAGAGATAAGCAGGAGTACCATGCCGTGAGGTCCAGAGACGGAATGCGGAATTCCAAAGTTTCCAG
GTCATGCTCGGAATATCGTGAAGGTTGTGCTACTCGAGGATGTTGCCCTGGTCTGCGGTGTGTTGGCAAT
CCTCCTGGAGGCGTGTGCATAATGAAAAACGATATTCTGGCACAC
>GENK_096
ATGAAGCTGACGTGCGTGTTGATCGTCGCCGTGCTGTTCCTGACGGCCTGTCAACTCACTACAGCTGAAT
ACTCCAGAGAGAAGCAGGGATACTCTGCTGTGAGGTCGAGTGACAAGATTCAGGATTCCGATTTCTTAAA
GTTGACCAAGAGATGTTCGGACGACGGTGACGTTTGTGAGCCTGGAAATCATAACTGCTGCAGTCGATCG
TGTCTTGGTGATGAAGACGGAGCTGTCTGCGCTGTGGGTGTTGAAGATGTTGTTTTGCTCTCGCGGTAA
>GENK_100
ATGAAACTGACGTGCGTGTTGATCGTCGCCGTGCTGTTCCTGACGGCCTGTCAACTCACTACAGCTGAGA
CTTACGCTAGGTCGACCAGGGATTGCTCGCCATCAGGTGATGGTTGTCATTCTCGCCCTTGCTGCCCTGG
TTTGACTTGCTCTGGCCCCCAACAAGGACCCGTATGCCAT
>GENK_103
ATGAAACTGACGTGCGTGTTGATCGTCGCCGTGCTGTTCCTGACGGCCTGTCAACTCACTACAGCCGATT
ACTCCAGAGATAAGCTGGAGGATCCTGTAGTGAGGTCGAGTGATGAGGTGCAGAGATCCGAGGACCCGAA
GACGAACTGTGATCCTCGGAATCATAACTGCTGCAGTGGTGAATGTTTTGGCATCCCAAGCAAAGGCTTT
GGCTTATGCACTT
>GENK_128
ATGAAAGTGACGTGCGTGTTGATCATCGCCGTACTGTTCCTGACAGCCTGCCAACTCATTACAGCTGATT
ACTCTAGAGATAAGCAGGATAATCCTGTTGAGAGATCGAGAATCAAGATGAAAAATTCCTGGCGCCCCAA
GTTGACCAAGAGATGCACGATCCCCGGCGGATCTTGTCCAATTCCGCATCATAATGAGTGCTGCAGTGGC
TGGTGCAACCCGTCCGCAATCACAGGCCAGTGCCTTTAA
>GENK_129
ATGAAACTGACGTGCATGATGATCGTTGCTGTGCTGTTCCTGACCGCCTGGACATTCGTCACGGCTGATG
ACGAGAATACACGAATATGGCAGAAACTTTTGTCGAAGACACGTGACGAAATGAAGAACGCCGAAGGCTC
TAAATTGAACAAGAAGCAGTGCGGAGCTGATGGTCAGTTTTGTTTCCTTCCGGGCCTTGGATTGAATTGC
TGCAGTGGGCTTTGCTTAATCGTTTGCGTGCCG
>GENK_009
ATGGCCATGAACGTGTGGATGACGATCAGCGTGTTTGTAGTGGTTGTCATGGCAACCACTGTCATTGGCT
CCACTCCATTACGGGAACAAGAAAGCGGCAGCAGCAGAAAATGTTGCGCCATAAAATCATACCAATGTCT
TCAACTTCATGAATGCCTTACCCCGATTGATAGCGCTTGTGCGGTACAGTGCGAAACTACAGATACTAGC
AGTTGTGGATCTACTCCTGGTGACAACTGTTGCTCCACTTACAAGTCCTGTCTGGTGGATTGCCAGATTT
CACGTGGAGATCAAGTAGAAGATCCACTGCGTATCTGCTATAATCAGTGCGACCAAGAGCAACCTTGTTA
G
>GENK_036
ATGGACATGAAGATGACGTACAGCGGGTTTGTGCTGGTTGTCATGGTAACCACCGTCGTTGGCTCGTCAG
TTCGTCGCGGCGAGGTTTCGGATAACCTGAGCCATTGCCGGCTGCCTGAGTTTAGGTTCTGTCTCGGGGA
ATGTTGGCTTTTGGATATAGGCGATTGCTATGCCTTCTGCGGAACAGCGATGGTTGAGGAACACGGACCA
GACACCGAGAAATTTGATTGCACAGTATTCAAGACTTGCTATGAACGGTGTATAGAACTCGGAAAATCTG
AACCCCATTGCTGGGAAGGAACTGCATCAACAGTGACGGGCAAAGTGACCGATCTGGATTTTTGCTGA
>GENK_037
ATGGACATGAAGATGACGTTCAGCGGGTTTGTGCTGGTTGTCTTGGTAACCACTGTCGGCGAGGTTTCGG
ATAACCTGAGCCATTGCCGGCTGCCTGAGTTTAGGTTCTGTCTCCGGGATTGTTGGAGTTTGAAAACGGG
CGATTGCTATGCCTTCTGCGGAACAGCGATGGCTGAGAAACACGGACCAGACACCGAGAAATTTGATTGC
ACAATATTCAAGGCTTGCTATGAACGGTGTATAGAACTCGGAAAATCTGAACCCCATTGCTGGGAAGGAA
CTGCAGCAACAGTGACGGGCAAAGCGACCGATGTGGAATTTTGCTGA
>GENK_091
ATGTTGATGAAGATGAGGATGACGCTCAGCGGGCTTGTAGTGGTCGTCTTGACAACCACGGTTGTTCGTT
CCACTTCATTGCATGAAGACCAGAGGGAAGCGCTCCAGCGTCGAGGGGACACTACTGCTATGTGTTGCTT
TACCCTCTTTGGATGCTATCGGGAGTGTGAAGCCAATGGTGGCgaatactgctgggagaattgcgcagac
gACTACGCAAACGCGTGCTATGGGGATCACTCCTTCTACTGCTGGTTATTTGGGAGCTGTTACGCGAAAT
GCATCAAAGAGAAAAGTGAAGACCATTGCTTCAAGGGATGCAGCTACGAAGCCAAGCTGAAGTGCATAGA
GGAGGGTTTCATTGAGTGTTGCCCTGACTTCATGATGTGTTACTACCAGTGTCGAAAGACGAATGACCAA
TTCTCTTGCTCGAATCACTGCGAAAACGTGCGTTGCTGA
>GENK_130
ATGCGGATGACGATTACCGTGGTTGTACTGGCTGTCATGGCAACCACCGTCGTCTGCGCCATTCAGTTAC
CTGAAGTCAAGAGAGACACGCTGCAGCGCCGGGAACCGCTGTCTGACCGATGCTGTAGTGCAATACAGCA
ATGTTCTAAGACCTGCCAGGAGAAGGAATTGGCGGTAGATTGCTGGGATCATTGCAGAAAAAATGCCAAA
AGGAAGTGCATAGACATAGGAACTGTGGATTGTTGTCCCAAATTCATGAGAGAGGCCATTGCCTGCTGCG
CTCAGCCCGGAAAAGATGTAGAGGACTGCTGGTCTGATAACTCTGACGTTCCCTGTTAA
>GENK_131
ATGGCCATGAACATGTGGATGACGATCAGCATGTGTGTAGTGGTTGTCATGGCAGCCACTGCCCTTGGTT
CCACTCCGTTACAAAATGCATCGCTGTTGACAGAACAAGGCCTCAGCCTCGATGAACGCCGTAACCCTGG
ATGTTGCCCCTGGGAATTTTATGACTGTCTTATACAACGCACGGTATGGAGGAGCCGTTTGCATACTTGC
TACAGCCAGGCCTCGATGATTTGTACAAGAGGCCGTGTTGGTGGCTGCTGCCCTGGGTTTTTGCGCTGTT
TTGAAGAATGCACGTCGAGGGATAGAGCAGTCTGCTATTACCGCTGCAAATTTGG
>GENK_132
ATGAACATGCGGATGACGATCATCGTGTTTGTAGTGGTTGCCACAGTAGCCACTGTCGTTGGCTCCACTC
CATTGCGAGAACGACGGTTATGGCCCACCAGTTGTTGCACCAGGAACACTATCGAATGTACTAAGTATAA
ATGCGGAGAACCCCCCTTTTCTTGCACCGCGTCTTGCTATTCCAAAGCCTCTAGCCGATGTGGAGTTTTC
ACTGACGGTGGATGTTGCCCTACGTTTATCGAGTGTTACATGGGTTGCTTGTCTGACGGAACTGGAGGAC
TTCTCACCTGCTTTGAATTGTGCGAAGATGTGGGTTGTTGA
>GENK_133
ATGAACATGCGGATGACGATCATCGTGTTTGTAGTGGTTGCCACAGTAGCCACTGTCGTTGGCTCCACTC
CATTGCAAGAACGAGGGTTCCTGCCCACCAGTTGTTGCATCAAGAGCACTATCGAATGTGCTACGTATAA
ATGCCCGCAGAATCCCTTGGAGTGTACTCAGTATTGCTATTCCGAAGGGGCCACTCCCAGATGTGGAGGT
GACCCTGACGAAGGATGTTGCCCTGAGTTTATCGAGTGTTACATTGGTTGCTTGTCTGGGGGAACTGAAC
AACCTCTCGCCTGCTTTGAATTGTGCAAAGATGTGGGTTGTCATTTATAA
>GENK_134
ATGACCATGAACATGTCGATGACGCTCAGCGTCTTTGTAACGGTTGTCATGGCAGCCACTGTCGTTAGTT
CCAGTCCATTTCAAGCTAAAGAAAAAAGTCAGACCTGTGGAGAAAGGCTATACCATGAGTGTTGCAGGCA
CGAAATGCGGCACTGTTTGGAGAGCTGCCTTATAAATAGCGATTACGACACGTGCTGGGACCCTTGTTAT
GCGGAGGCCGCCTTGAATTGTGGATGTGTGGTTACGGATGGCTGTTGCGCCACATTTCTTGACAAAATGT
CATATTGCCTGTTGAAAGGGCATGCAATACAAACCTGCTGGGAACAGAATAAATTTGTGCCTTGTTAG
>GENK_135
ATGGCCATGAACAAGAGGATGACGCACATTGTGTTTGTAACGGCTGTCATGGCAACCACTCTCATTGGCT
CCACTCCATCACAGGAACAAGAACTCAACCGCAACGACCGCGACATCCAAAGATGTTGCGCCGAAAAAGC
AGACGAATGTCTTCGAGATATTGGATGTCTGAACTCAGGGGATCGAAATTGCGCGGAACCGTGCTATGAT
ACAGATACGAGCAGTTGTGGATTAAATGCTGATGACAACTGTTGCTTCAATTACAAGTACTGTCTGGCGG
AGTGCATGATTTCACTTGTAAATCCACCATCAGATCCACTGGATATCTGCTATGAGGGTTGCAAAGAAGG
CGAGCCTTGTTAG 
>GENK_140
ATGACCATGAACATGTCAATGACGCTCAGCGTGTTTGTAATGGTTGTCATTGCAGCCACTGTCCTTGGTT
CCACACCATTAGAAGACAAAAATATCAACTGTAGAGGACGGGCATACGAAGAGTGTTGTAGGCACAAAAT
GCGGGACTGTATGGAGGGACTCGCCTGTGTTCGGAAGGCAGACTCGTGCTGGGACGACTGTTACTACGTA
GCCGCTACGGAATGTGGATGTCACCCTTCGAATGGCTGTTGCAATAAATTTCTGGAGAGATACTCATCGT
GCCTGTTCCATCACGGCTATGGGTTGTCTAAATGCTGGGAATCGACCAAACATGTGGCTTGTTAG
>GENK_141
ATGGCCATGAACGCCGGTATGACGCTCAGCATGTTGGTAATAGTTGTCTTGGCAACCGCTGTGGATGGTT
CCACTCCAATAGAAGGCAACAAGGGATACAGCCAGGGGGTCGATAGAGGGAGACGGGATGGTGCAGACGG
ATGTTGCGTTGACTTCATGCAATGCAGTCAGCAGTGTGTAGGACCCCGACACgagtgctgggatcactgc
tgggaACACTTACAGCCCGGTGTTCATTGCAATGGATTTCATGACAGCTACTCTGACTGCAGGATCAACG
CCGATTTGCCTGCGAAGTACCATTGCTTTAAATCGAACAAGCACGGTTTGTATTGGTGTTTGACAACAGA
G
>GENK_142
ATGGCCACGAACCTTTGGATGACGCTCAGCATGCTGTTAATGGTTGTCATGGCAACCGCTGTCAGTGACT
CCACTCCATTTGAAGAAGGCAAAAGAAACACGGTGGAAGACAAAGACGACGGCTCTGATGGATGCTGCTT
TGAGATCTCCAAATGCTACAACCAGTGCAAAGAAGATGGGCACACAGCTTACTGCTGGccttggtgcaga
aacg
>GENK_025
ATGTGGgtcgtcctcatctgtctcctcggtctctgcctctccgctaacgccgatgaccggtgcacaatgc
cgccAGTCACAGGTGTGTGTATGGCCTACTTCCCTCGCTGGTACTATGACTCCACCAGTGGTCAGTGTAA
GCAGTTCGTGTGGGGAGGGTGTGGAGGCAACGCCAACAACTTCCTGTCTAAGGAGGAATGCTTCCAGGCT
TGTGGCAATCACTGA
>GENK_026
ATGGGAAACATGTGGGTCGttctcgtctgtctgttcggtctttgtctcttcactaatgctgACCGCTGCA
CACTGCAGCCATCCACCGGCACCTGTCCAGGCTACTTCCCCCGCTGGTTCTATGACTCGGCCAGTGGTCA
GTGCCAGCGCTTCATATTCAGCGGATGTAAAGGCAACGCCAACAACTTTCTGTCTGAGGAGGAATGCCAC
CAGGCTTGCGTCAGTCGTTGA
>GENK_032
ATGACGTGTTTCCGCTCTGCCGTGTACCCGCTGCTGTTGACGGCGACTGTCATCGTCGTGGCCACAGGCA
ACAGATGTCGGCTGGAGCCAGACACGGGCCTGTGCCGAGCGGCCATCAACCAGTTCTACTACAACTGGAA
CGCACGGCAGTGCCAAGCCTTCATCTACGGGGGCTGTGGGGGCAACGACAACCGCTTCAAAACCCGGGAA
GAGTGTGAGCGAGCCTGCCGGAACAGTGACTGTAATTTGCCGAAGGAGACCGGGCCATGCCGGGCCCGCA
TGCCCTCCTTCTTCTACGACCTCGACACCGGGAAATGCGAGCCTTTCAACTACGGCGGGTGTAGGGGCAA
TGCCAACCGCTTTGACACCTTGGAAGAGTGCGAGCGGAGGTGTGCTGTGGTCTGCCAAGAGCCCAAGCTG
GTCGGACATTGTCGAGCGGCCTTTCGGCATTTGTTCTACAACAGGAAGACGAGGATGTGCGAGCGGTTCA
TCTATGGTGGGTGTGGAGGCAATCGCAACAATTTCCAGAGCTTCTGGGAGTGTCGGGATAAATGCATGCC
CAACTGA
>GENK_040
ACCTCACCAGATCCCAGGGACGTGGAAGGGTTGCCTTCTCTCTGCTCATTGCTTCAAGATGCAGGACCAT
GCAGGGAGGCAATCCCACGTTACTTCTTTGACGCCACTGAACTGGAGTGCCTTCCCTTTACCTACGGCGG
CTGTCGGGGCAACGAAAACAATTTTGAAACCTTCGAAATTTGCCGGAGCACATGTCGA
>GENK_047
ATGCTTATATTATCATCCTTCAAACGAGTCTTGAAATCTCTTGTTCGTTGTTGTTTACAAGGAGGCGGGA
TGCCGTCGGTGAGGTGGCTATTGGCGCTGACCACGGTGGCCGTTGTGGTGATCGTGATGGCATTCAGTGG
CCCTTACTCCGGTTCCCGGACTCGTCACCAGGCCACGGTTCAGATGACCAGGAGCGCGGGCTATCACGAA
GGGGCGGCAACCAAACTGCAGACCGGTGGAACATCTTCAGGCACTGTTGACAGGTGCCACCTGCCCCCAG
AGACCGGCATGTGCAGAGCGTACATCCCCATGCATTTCTACAATGCCACGCTGGGTCGGTGCCAGGGGTT
CATCTACGGCGGCTGCAACGGCAACGACAACAAGTTCAACACGGCGGAGGACTGCATGAAGGCGTGCCAT
CACTGA
>GENK_054
ATGAAGGAGAGGTGGAGGATGTTCATCAGCAGGTCGGAGAAGACGGTGGACTGTGGTATTCACCTGATGG
AGAAAGACCTGTGCCGAGGCGCCATCTTTGACTGCCGCAAAGCCATCATGATGAAGAACTTGTCAGCCAT
CTGCAGTCTGGAGGCGGACGACGGGCCGTGCCGGGGCAACTTCCCCCGCTGGTTCTACAACAGCAGCATG
CAGAAGTGCCAGGTCTTCAGCTACGGCGGCTGCCGCGGCAACGACAACCGCTTCGACTCGGAGGAGGAGT
GCGTGCAGCTCTGTGCAGAACACATGGCGGAAGCCCACCGGCTGGACGGGAGGGACCCGCAGGCCAAGGA
GAAGGAGGAGATGGCGGACGGCATGGCGGCGCTGGAGGAACGCACGGCGCGGGAGAAGCAGCGGCTGCTG
GAGCGGCAGCGGATGATGCAGCGGCAGGCCATGGAGGACAGGCAGCGGCAGATGGAGGCCGACGCCCAGC
AGAAGGAGCTGCTGCTGCAGAAACAGCACCTGGCGCAGCTCGGCGACAACATGAACCTGGAGGAGATCAA
G
>GENK_065
ATGAAGGAGAGGTGGCGCATGTTCATCAGCAAGTCGAACGAGACGGAGAACTGCGGCATCCACCTGATGG
AGAAAGACCTGTGTCGTGGGGAGATCATGGACTGCCGCAAAGCCATCATGCTCAAGGACTTCAACGCCAT
CTGCCAGTTGGAGGCGGACGTGGGGCCCTGCAGCGGCACGTTCCCCCGCTGGTTCTACAACAGCGGCATG
AGGAAGTGCCAGCTCTTCGACTACGGCGGCTGCCGCGGCAACGAGAACCGCTTTGACACGGAGGAGGAGT
GCATGGAACTGTGCAACCTCGACAAGGAGTCTATGATGGAAAGACGCTCAAGAATAGAGAAGGAAGTCGT
GATGGAGAAACAGGCCATGATGGAAAAACAACGGCAGATGGAAAAACAGGCCATGATGGAAAAACAACGG
CAGATG
>GENK_070.t1
ATGGACGCACTACGTTTTTCTGCCGTTCTTCTGATTCTGGCCATGGCCTGCTTTATGACAGAGTCGACTG
AGAGTTGCGACAAAGCCAAGGACGAAGGGACTGGGAATCAAAATATCGCCTCGTACTTCTTCGACAGCGC
TACCGGCACGTGCGAAACATTTTTCTACAAAGGATCTGGAAACAACGACCCGTTCCCCAATAGGTTTAAC
AGCCACGCCGAATGTGAGAATATTTGCAAGTGCAAACTGAGAATGGATGTGGGGACAGGCAGAAGACGCC
GAACCAGGTATTATCACAACACTGACGGCAGCGGGTGCCTACCTTTTCAATACACAGGAACTGGAGGCAA
CACGAACAACTTTGCATATAAATGGGATTGTCAGAATGAGTGCGAGTAA
>GENK_070.t2
ATGGACGCACTACGTTTTTCTGCCGTTCTTCTGATTCTGGCCATGGCCTGCTTTATGACAGAGTCGACTG
AGAGTTGCGACAAAGCCAAGGACGAAGGGACTGGGAATCAAAATATCGCCTCGTACTTCTTCGACAGCGC
TACCGGCACGTGCGAAACATTTTTCTACAAAGGATCTGGAAACAACGACCCGTTCCCCAATAGGTTTAAC
AGCCACGCCGAATGCAAGTGCAAACTGAGAATGGATGTGGGGACAGGCAGAAGACGCCGAACCAGGTATT
ATCACAACACTGACGGCAGCGGGTGCCTACCTTTTCAATACACAGGAACTGGAGGCAACACGAACAACTT
TGCATATAAATGGGATTGTCAGAATGAGTGCGAGTAA
>GENK_071
ATGGAGGGACGTCATTTGGCTGTTGTTCTGATTGTGACCAGTTGTCTGTCTGCCTTGACTGTTGGCGATA
CGAGATCAGTACCTGACGTGTGCCTTCAACCCTTGGTGGTTGGGTCGTGCAGAGCCAAATTTCCACGCTA
TTACTTCAACCCCGCTTTAGGCATGTGCCAACTGTTCTATTACGGGGGATGTGACGGCAACGAAAACAGA
TTCGGGAAAATGGATGCGTGCCTGTATACATGCGA
>GENK_074
ATGGAGGGACGTCGTTTTGCTGCTGTTCTGATCCTGACCATCTGTCTGCTTGAACTTGGGGCTGGCGCTT
CGAAATATGGGGCGTATTTCGAGAGATATTACTTCGATATGGCTTCTAACGACTGTAAAAAGTTCATTTA
CGGAGGTTGTGGTAGCAACGGCAACAATTTTCACACTTACAATGAGTGTTACGACAGATGTCTACTGAGT
GTATGCAGACAACCAGCGGAACCGGGGATGTGCACGGCGTATTTCGAGAGATATTACTTCGATATGGCTT
CTAACGACTGTAAAAAGTTCATTTACGGAGGATGTGGTGGCAACGGCAACAATTTTGGCACTTACAATGA
GTGTTACGGCAGATGTGGGTGA
>GENK_075
ATGGAGGGACGTCGTTTTGCTGCTGTTCTGATCCTGACCATCTGTATGCTTGAACTTGGGGCTGGCGCTC
CGAGACGTCAGGGTCCGCCAGCTGATCAGTGTTCTCTTTCTGATGCCCAAAGAAAGTGTTACCTTCCCAA
GGATAAGGGTTCGTGTTATGCTTCGAAGCAAAAGTATTACTTCAACAAAAATGTCAACACTTGCGAAAGT
TTCATTTACGGAGGATGTCAAGGCAACGACAACAGATTTGACACCATGGAGCACTGCCAAGGATGTTGTC
TACTGAGTGTATGCAGACAACCAGCGGTAACGGGACTGTGCAAAAGGTATGCGACGAGATATTACTTCGA
TATGGCTTCTAGCAACTGTACAAAGTTCACTTACGGAGGATGTGGTGGCAACGACAACAATTTTCACACT
TACAATGAGTGTTACGGCAGATGTGGGCTGGAATAA
>GENK_077
ATGCCCAGTTGTCATGCACGTCCGCAGTTCACACTGCCATTGGTTCTGTTTCAAGAACTGTCGTCAGACA
AGGACACACATCAACAGTCTGCCCACAGAAAAACCGACACTCTCCCAGACACTAGCCGGGTGGAAGGTTT
GCCGTCGCTGTGTTCGCTGCCCAAAGTGGTGGGCCCATGCAGGGCCTCAATCCCCCGTTTCTACTTCAAC
AGCACCCAGCTAGAGTGCCTTCCCTTTACCTACGGAGGCTGCAATGGCAACGACAATAACTTTGAGACGT
ATTCTGAATGTCAGGCGTCGTGCCGCTGA
>GENK_080
ATGGACGCACGTCGTGTAGCTGCTGTTCTCCTGGTTCTCTCCATGGCCCGCTCTGTGACAGCAACGGATG
CGAGGTGCTCCGAGCCCTTGAATTTGGGGGATTCCACCTGCTCTAGAGTACGCATAAGGTGGTATTACAA
CCAAGGAGAGGAGATGTGTCTATCCTTTCAGTACACTGGATGTGGAGGCAACGACAACAACTTTTACAAC
GAGAATGACTGTAAAAAGTGTTGCGTGTGGTGA
>GENK_081
ATGCTGTTCTTCCATGCATTTGCTGCTGGGATGGATGGGTGGATCTGGACCCTGCTGCTCTTTCATGTCT
ATGGAGCACACTTTCCCGGCAGAATAGTATCAGCAAGGTTGCCGTCTTTGTGTTGGATGTGTCGCTGTCT
CCTGCTGCCTGTCCTATGTCTCTGGCTGTTTGCGTCTTCTGCCTCCGAGTCTTGCTCTTTTGTTACACTG
TATTGGGAATTGGTGACCTGA
>GENK_092
TGCCAACTGCCCAAAGTGGTGGGAAGGTGCAAAGCTAAGTTCGACAGGTTCTACTTTAACGCCCTCACGG
GGACCTGCCAGCCTTTCGTTTACGGAGGTTGTGGCGGCAACGCCAACAACTTTGAAACCTTTGAAGCCTG
CCAGGCTGCCTGCCTCGTTCATGTGCACTGTGAATTTGTTTATTCCGTCGCAGAGGACCAGTGCCAACAG
CCCAAAGCGCCGGGCAGATGCATGGCCTATATGGAGAGGTACTACTTCAACACGGAGAAGGGGGCTTGTG
AACAGTTCATTTACGGAGGTTGTGAGGGCAACGAAAACAACTTTGAAACCCTAGAAGCTTGCCAGTCTGC
CTGCCCT
>GENK_093
ATGTATAGCTTGAACGCTTGCGTTCCAATGTCATATGACCACATTTATTCACCCGCAGAAGAAGACAAAT
GTCAACTGCCCAAAGCGATCGGGACGTGCGGAGACTTCTTACCCAGGTTCTTCTTCAACGCAGAGAAGAA
GGAGTGCCAGAAATTCTCCTATTCGGGCTGTGGCGGCAACGACAACAACTTTGAAACCTTAGCCGACTGC
CAGGCTGCCTGTTCATAA
>GENK_094
ATGGACGTCCTTCGCTCTGCTGCTGTTCTTCTGCTGGTGACTCTCTTCACGCAGCTGGCGACCCTCCGAG
CAGAGGATCCTTGCCTACTGCCTAGAGTGGTCGGGAGGTGTACTGGTACATATGAAAGGTTTTTCTTCAA
CTCAAGTTCGGGGACTTGCGAGCCTTTCTTTTACGGAGGTTGTGACGCCAACGCCAACAACTTTGAAACC
TTGGAAGTTTGCCAGCTTGTCTGCTACAATCGAGTGCCAACAACCCAAAGAGCCCGGGCCGTGCCCGTAC
CAGTTCCCCAAGTTCTTCTTCAATCCACAGACGGGGGCTTGTGAAGAGTTCATTTACGGAGGTTGTGATG
GCAACCGCAACAACTTTGACACCTTAGAAGATTGCCAGGCTACCTGTCTAGCAATAACCCCACAGCCT
>GENK_107
ATGGCGTCAGCCGACGGCAAAAGTCAGGGAGTGTTTGTGGTCAGCGGAGTGCCGCAAAAGTGCCAGTTGA
TACCGGACAGTGGCAGCTGTCGCGCCTACACGCCCATGTGGTTCTACAACGTGACGTCAGAGCGGTGCGA
GCGATTCGTGTACGGGCTGTGCGGGGGCAACGACAACAAGTTTGCTACCGCCGACGACTGCTATAGAGAG
T
>GENK_124
ATGGCCACTTTCAACATCGTCCTCGCTGCTTTGTTCGCTTCTGTTATCCTTGTTGACTTTGCCGTTCAGG
CAAGACGGTGCCACCCGCCATGCGAATACGGGGAACGTTGTGTATCTGCCAACGGGCGAGAGAGAAGACA
CCGCCACAACAATGTCTGTGTGCCTATACGCTGCCTATTCCAAGCCCGTCGGGGCCGCTGCCTCAACTTC
GACCGTCGCTATCACTTCAACACCTTGACCATGAGTTGCACGCGGGTGCACACCGGCGCCTGCTACGGCC
GCAACAACCGCTTCAGCTCCATCGAGAACTGCGAACTGACCTGTGCGCCGAGACGATGA
>GENK_147
ATGGGTACCGTGCAGACGACAATTTGGATTTGCTTCATCATCACAGTCCTACTGCTCcacgccgcggtgc
aagcaagatactgctggCCTCCCTGCAGCCAAGACGAACGATGCATGTCCCCCAGCCGAGTGGAGCCACT
GTCCTTTTTTAACAACATCTGCGTTCCCAAACGCTGCTTCTTCCGGCCTCGGCGTGGGCGTTGTCGTCAG
TTCCGGCACCCTTACCACTTCCACCCGGGCCTGATGAAGTGTATACGGGACAAGAGCGGTGCTTGCTACG
GCCGCCGGAATCGTTTCACCACCCAGGAGGACTGCGAACTCACCTGCCTGCACAGGTACAGACGATGA
>GENK_010
ATGGAGAAACTGACAATCCTGCTGCTTGTTGCTGCTGTACTGATGTCGACCCAGGCCCTGATTCATAGTG
GTGGAGAAAAACGCCAAAAGGCGAAGGTCAACTTTTTATCAAAAAGAAAGACAACTGCTGAGAGTTGGTG
GGAGGGCGAATGCAGCGGTTGGTCCGTGTATTGTACGTTGGACACGGAATGTTGTTCTGGTGAATGTGGC
AATCATTACTGCGAATTGTGGTGA
>GENK_006
ATGGACCGTTACCTCCAACGTGGTGACAGAGACGTTTATACAACGTGTCACATTCATGAACCAAACTCAC
CATGGGGACGGTGCTGCCTGACAAAGATGTGCGGTAACTTGTGCTGCAACCATATGCACTGCCGCTGCGT
CTCTGATGACATGGGCACAGGGTGTCCCTGCTCATGGTAG
>GENK_007
ATGAGAACCAGCAGCCAACTCCTGTTTCTCTGCGTCTCTATGGGACTGGTGTTTGCGCTTCTGGGACATC
CCATTGCTGATGTCAGAGACGCGGCCAGAGGCGCAGGTCCTGAAGGGGGATCCATGGAGCGATCTCAGAC
CATTGAAGGAAGACAGGCATCATCGTCTGAGAGACGAGACAAGAACTGCGATAACCCATTAGGCGATTGC
TAG
>GENK_013
ATGAAGCTGTCGGTGACCTTCCTTCTTATCCTGatccttctgcctgtgatcgctgGCAGAGAGTTATCTG
GCAGTTCCGCCCTGAGGGACATCATCTCAAGTGACAAGAGAGCCTGCAGTTACAGTTCTTGCAGCACCCA
GGACTGCTGCGAGGGCTACCTCTGCAATTCTTCCAAGACATGCGtgGACCCAGGCCCGGGCGGACCCTTA
GGCAAATAG
>GENK_052
ATGAACACCGCTGGCCGTCTCATGTTTCTGTGCCTCGCTCTGGGCCTGGTGTTCGAGTCTCTGGGAATAC
CCGAAGCTGGCAGAGACACAGATCCTGACGACGAAGATCCAAGGGCTCTTGACACAGTGGAGACTGGTCA
GGTGAAGTGCGGCAGTGGAACCTGTAAATTTGGCTGCTGCATAACAACTAAAGGGGACGAGATATGCAGA
GAACTTAACTGTGAGTGA
>GENK_057
ATGAAGATGTTTCGTCCTACATACTTCAGTTTTCTTCTGCTGTCCGTCTTCCTCCTTGGCATGATGTCAA
TGGTTGTTTGTCAGTGTGGCAACTATGGTCCGAAATGTGGTGAACAGGGCAAATGCAACTGTGCTAACCA
CGTGTGCTGTGACATGTCTCAGGCCAAGCCCAAACAGTGCATGTTCTTGAAGGCCGGCGCTACAGATCAC
CTTGGAAAGCTGATGAGCAGTTCCCCGCCTCACATTGCTACCCTGTTATCCCTAATAGGTCGTTGTGCCC
GCAGGAGCTTCAACAGCTCATTTCTGCTGAAAATAACCAATAAGGAAGATGATACGTGTTCCCCAGATGA
GACCGCTACAGACAAATGCTGCCTTCAGTATCAGTTAGCCTGGTGCAAATGCAGACACAAGGATCGTTAG
>GENK_062
ATGAAGCTGTGTGTGACGTTTCTTCTTTTTCTGGTGATTCTGCCATCGGTGACTGGGGAGAAGTCTAGCG
AGCGCAACAGGGGAAAGTGCTCACGCTTAGGACACGGATGCAAACATCATTTCCAGTGCTGTGGGAATCT
GTGTTGTTTCGGCCGCATGTGCACTGCGACTGCCATGATGTGTGGGTTCTTTTCCGTC
>GENK_061
ATGAAGCTGTGTGTGACGTTTCTTCTTTTTCTGGTGATTCTGCCATCGGTGACTGGGGAGAAGTCTAGCG
AGCGCTTGTTTGTCCACAGGCAATTCGAATGCAACGACGGCGGAGAAAACTGTAAAGTTAACAGCAACTG
CTGTAGCTATTTATGCTGTCAGAAATCGCTAGGGAAACGATGCGCATTCAGAGGAAAAGCGACTTGCGAT
GACATCCGTATC
>GENK_063
ATGAAGCTGTCTTTGGCGATCGTTCTTATTCTGATGCTTCTACACTTAAGCACCGGAGCACAGACGTCTG
ACAACCGTGCAAGCAGGAGTGCACTGAGAGACAGGCTTCTTCTTTCGAAGAGATGCCAAAACAAGTATGA
AAACTGCTCGAATGATCCCGATTGCTGTGGAGAGCTCTGTTGTACCGGGCCCAGTTACTGCGATGACTCG
ATCGGGAGATGTAAATTTGGCAAGTGA
>GENK_078
ATGTTCGGTCATACGTCAGTCAGTTTTCTTCTGCTCTTCATCATGGTTCTTGGCATGGTGGCGACGGTCA
TGTGCTGTCATTTGAGTCAAGCCAAAAGGGATCAGTGTATGCCACGACATATGTGCTACATGGCGAAAGG
TGGAACTAAGCACCGCAGATCAAATCGGATGCAAGAAAAATTCCTTCGTATGCCGCGTGGTCTTGTCGGC
TAG
>GENK_079
ATGACAGCCACGATGCTAAAACTGGAAGTAATGCTGCTGGTTCTGCTGATTTTGCCACTGTCACATTTTT
ATGCTGGTGGACAAGCGATGCAAGGGAATCGACATGGTCATGAAATGGATCGATCCTTCCTACGTAGTGT
TAGAATGAGTCAACAACGTCGATCCTGGGCATCGGCTTGTCAAACCCCAATGTGCGGTGGTATCTGCTGC
GGCTTAGATTCCTGCACCTGCAAAGGCCTTGAGTGTGACTGCCCATAG
>GENK_114
ATGTTTCGATTGACATCAGTCAACTGTTTCCTGCTGGCCAttgttcttctgaacttGGTTGTGCTTACCA
ATGCCTGCGACGCTGAAGGAACGTTATGCCTATCTGATTCCGAATGCTGCCACTTAGACTGCTGTTTGGG
GAGTTGCGCAAATCCGTGTCGCAATCCTGGAAAGAGGGCGAAACTCCAAGAATTCTTTCGACAACGTTGA
>GENK_115
ATGTGTCGTTTGACGTCACTCTGCTGTTTGCTGGTCATCGTTCTTCTGAACTCGGCTGTGGATGGTATTC
CCTGTCACGGGGGAGGAGAATGGTGCTCTACGCACATGTGGTGCTGCGATTCGCGTGATGTCTGTTGTGA
TGTCCCCGGAACTGCGGTGTGCACAAGAGAAAGT
>GENK_116
ATGTGTCGTTTGACGTCACTCTGCTGTTTGCTGGTCATCGTTCTTCTGAATTCGGCTGTGGATGGTATTC
CCTGTAACGGGCCAGGAGGATGGTGCTCTACGCACATGTGGTGCTGCGATTCGAGTGATGTCTGTTGTGA
TGTCCCCGGAACTGCGGTGTGCACAAGAGAAAGTCAGTACTTCAAAGTCTGTCTGTCCAGTGATTTGGTG
CGATATTATAAGGCCATCCACAGGTAG
>GENK_119
ATGATGACACGTGTGTTCATTGCGATGCTCTTCCTCTTGGCGCTAACAGAGGGATGGCCACGTATGAATG
ATCAGGACTGCGAGAGGAGGTACAATATTATAGGAACCACGTGCTGGAAAGATAGGAATTGTGGACGGAT
TGAAAAGAGGAACGGAAGATTGAAGTGCATCCTGACGTGTAAGTGTAGACGTGAAGAAAGCTGTCTTCAC
GGTGAATACATCGATTGGAGATACAGGACTGTCAAG
>GENK_120
ATGACGCGTGTGTTCATTGCGATGTTCTTCCTCTTGGCGCTAACAGAGGGATGGCCACGTTTGCATGATG
ATAACTGTGAGAATGGGCCTAATATGCATTACTCGTACACGTGCGATACACAACAGCAATGTGCAATCAT
TCGTAAGAGGAACGGACAATTGACGTGCAAGCTGATGTGTAAGTGTGAACCTGGAGTCGACTGTCTTCAC
GGTGAATACATCGATTGGGATGACAGGACTGCCAAG
>GENK_122
ATGCAGAGAGGGGCCGTGCTGCTCGGGGTGGTCGCCTTCCTTGCCCTGTGGCCCAGGTCGGCTGCCAAGC
CGTACGATTTGGACGATTTTGACGTGTGGGCCATGGTCTTCTATGGAAAGAGACTGATGGAAGCCTGTGC
CACGGCCAATGACATGGACAACTCATGGTCGACGTACAGCGTTGAGGACTTTGAAGACAAGGGTCTATAC
CATACAATGTTGCTCGATTTGGTACCCTGCCTGACACTTTTTCTCCGGAAAAGACAATGA
>GENK_123
ATGGTTTCGACGATGCAGAGAGGGGCCGTGCTGCTCGGGGTGGTCGCCTTCCTTGCCCTGTGGCCCCAGG
TCGCTGCCAAGCCGTACGATTTGGACGATGCTGACGTGTGGGCCATGGTCGACTATGGAAAGAAACTGAT
GCACGCCTGTGCCATAGCCAATAACTACATAGACGACATATGGTCGTTGTACAACATTGCGGCCTTTAAA
GACAAGAGTCTGTACCATTCAATGTTGAACGAGTTGGTAACCTGCCTGAACACTTTTTCTCGGAGAAGAC
AATGA
>GENK_146
ATGAGGACCAGCGGCCGACTCCTGTTTCTGTGCCTCGCTGTGGGACTGTTGTTGGAATCTCAGGCACACC
CCATTGCTGATGATGGAGATGCTACCAGAAACGTGGGTTCTGACGGAACATCAGTGGAGCTGTCAAAGAT
GATTGAAAGAGGGCAAGATTCGTCAGCTGAGACAGGACAGATACAGGAAGGTTTTGAGGACACTAAAAGT
GACCATGACGTACCTTTTCCATAG
>GENK_011
ATGCAGTCCTTCACCTGCTTGTGTCTGCTGGTTCCACTCATGCTCTTCTTTCACCTGACCCACTCGGTCA
CGGCAGACCACGAAGGGGCCGCCACGGAAGTCCGCTCGGCTGACCACACGTTGAAAAGGTTTGTCCACCA
CGTCCACCAGGCCCCGAAACGTGGACCCGTGCAGTCCAGGGCATCCACTCTCCACGGCCTTCACAACGAT
GACAACGACAACGATGGTGACAAGAAGAAGAAGCGGACAGGCGATCTCAGTGTGACCTTGGATCTGGATG
TTTTGGCAGCACAACTGAACAACCAAGGGAAAAAAATAGAAGAAAAGGAGGCAAAGCTGGATCGTCTAGG
TCGTTGA
>GENK_012
ATGCAGTCCTTCACCTGCATGTGTCTGCTGGTTCCGCTCTTCCTCTTCCAACTGACTCAACGATCGGACA
CTGCAGACCACGGAGGGGCCGCCACGGACGTCCGCTCGGCTGACCACACCATGAAACGGTTTCTCCACGA
CTTCCGCCGGACCCCGAAACGCAGATCCGACAATAGGAAGCGGGACATCTCTGTGTCGTTAGACACGGAA
CTTTTGGTTGAGAGAGTTCGCGTGGCTCAAGAGCAGAGTCGAGAGCAGGCAGAAGCTTCAAGGGAACAAG
CTTCAGTGGCAGCTTCAATGGAAAGGCTGCAAGAGATAGGTCGT
>GENK_020
ATGCAGACGGCCTACTGGGTGATGGTGGTGATGATGTGTGGATTACAGCCCCTCTGTCTGAAGGTGGTAA
ACTGAACGACGTAATTCGGGGTTTGGTGCCAGATGACTTAACCCAACAGCTTATTTTGCAAAGTCTGGTT
TCCCGTCGTCATCCCGACAGCCCTGTTCCGAGGGTATACATATGCATCTGGAAGATATGTCCACCACCCC
CATGGAGACGACTATTATCTTAA
>GENK_069
ATGTTGCGACTGATAATCGCCGCCGTGCTCGCCTCCGCCTGCCTCGCTTACCCGCAAAGAAGGGATGGCG
CCCCCGCAGACGCGGCCAACCTCCAGGGCTTTGATCAGGGAATGCAGGGCATGCCCGCCATGCCCAACAT
GATGGCAATGCAGGGAATGCAGCCAATGCCGGGAATGGCCGGTGGTCAAGTGCtGCCTTTCAACCCTAAC
TTTGCCATGGGATACAAGAGGGCTTTCGATGAGAACCTAGAGAAGAGGAGACAGCACTCGAAGTTCAACG
ACGACAACAAATCTCCCTTTGGATCAAACGATGACCTAGGAGACTTCATGAACTTCATGAAGGGAAGCGG
CAACAACCTTCCGTTCGCCAACATAGATAGCGCCGCCGCTGACGTTGGCAACTTCGAGCCCAGCGCCGAA
AACGAGGACGGCAAGTTCCGCTTCTTTGACAAGCAACAATAA
>GENK_001
ATCTGCCCGGACAGTGCCAGTGCTCCGCTGAACTGCCTGGAGACCAAGGCCAACGCCGCCACCTGCATGA
AGTCCACCACGGACGGCGACTTTTTTGTGTGTGGCGGCAACAAAGTTCCAGTGTCGGACTACAGCTGTAA
GACGCGCAAGGTCGCCAACACGTGCGGCAGCCCTGTTCTC
>GENK_002
ATGCCTGCCCTACCTTCCCCTCTAGCACCAAGGTTCTCGGGGTTACCTTGCGCGCAGGCCTCGCTGAATG
AGGAACAGGAAGCGGACACTGGCTTTCTTCCTATGGCGGAAGTAGGGTGGGCATCAC
>GENK_004
CTGATTCTGGAGAAAGGTATTGAGATGACTAACTTTGATAATGTCAACACTATCTTATATGGTTTATACG
TTGCTGAAATTGTCATGGTTATTTCCCAGTCACAGGCTGCAAAATCCAT
>GENK_045
ATGCGGAAGAAACATCTTAATGAGAATTTATTCGTCCTGCCATCATGTCCAAGGTATCTAGCCAGATTAA
TTCATAAATTACGGTTAAATACATGGAATACAAAATATTCACGAGATATAGCGTGTATATGTCAGGAGAA
TATCTCAATTCGTCACCTTTTATTTGAATGCCCTATACTAACCACAGCTTATAAGGAGAAGAATATTTTT
ATAAATAATTCTGACCATGTTGGTAGTGTGGTAAATAACCCTTGCTTTTTTGATATTGCTTTGGTCATTG
CTCAGTCCCCAGTTGCAAAACTATTGTGA
>GENK_005
ATGACGCCAAAATGGGGAGTTTGTGTTATACTCCCTGTTTGGCTAATATACTTACCATGTCAGACTCTAA
TTCCCTCCCTACCTTCCCCTCTGGCGCCAAGGTTCTCGGGGTTACCATACACACAGGCCTCGCTGAATGA
CGTATACGAAGTTGACACTGGCTTCTTCCGGGGCCGGAAGTGGGAGTT
>GENK_041
ATGGCGCGCTTTCTGTCCATTCTACTATGCATCGCCATGGCAGTGGCCCTGGCTGCAGGCGTATTTTATC
CAAATGGTTATCCGATCGGGCCATGCAACACGAACGATATCAGTAAAACGGAGGTGTACTCGAACCGCAA
GGGCAGATATGTACTCCACTACTCTTATTGCACCTGTGCCAGCGGCGAG
>GENK_042
GAAATTAATTTGCTGTTAGAAAAATGCCTTCGTCTCAATTCGTGGAAAACCAAGTTTTCCCAAAGTGTAG
TATGTGATTGTTCAAATCTTTTGTCAGTGGACCATATTCTTTTTCATTGTTCAATATTAAGTTCATTGTA
TAAAGAATCGAACATGGATGTGACTATACACGATTCTATCAAAACAATAACCCACAAACAAGAAATCGTG
CAAATAG
>GENK_048
ATGACGCCAAAATGGGGAGTTTGTGTTATACTCCCTGTTTGGCTAATATACTTACCATGTCAGACTCTAA
TTCCCTCCCTACCTTCCCCTCTGGCGCCAAGGTTCTCGGGGTTACCATACACACAGGCCTCGCTGAATGA
CGTATACGAAGTTGACACTGGCTTCTTCCGGGGCCGGAAGTGGGAGAAAGA
>GENK_051
ATGACGCCAAAATGGGGAGTTTGTGTTATACTCCCTGTTTGGCTAATATACTTACCATGTCAGACTCTAA
TTCCCTCCCTACCTTCCCCTCTGGCGCCAAGGTTCTCGGGGTTACCATACACACAGGCCTCGCTGAATGA
CGTATACGAAGTTGACACTGGCTTCTTCCGGGGCCGGAAGTGGGGTGACATCA
>GENK_068
ATGTCCAAATCAGGAATGCTGCTGTCCGTGCTTCTGCTGTTGGTGCCCCTGGCATTCTCTAAACTGGTTC
CGGCTGGACGTTCAGTGGCGCGTCGCTACGGAAACCTTGGTGCAAAGCGTGACGTTCCACTTAGTTGTGT
CTCCCCCTCaactccaagtcTTCAAGGCCCGTGGCAAAGTAAAAAGTGTTGCTATACCAAGCAGTGCAGT
CCAACACATTGCTGTACCAGCTCGTCCTGTCGTTGCCGAGGCACAGCGTGCTACTGCCCCGACCCAAGAA
CTACTCGCTGA
>GENK_083
ATGACGCCAAAACGGGGAGTTTTTATTATTCTCCCTGTTTGGCTAGTGTACTTACCATGTCAGACTCTAA
TGCCCGCCCTACCTTCCCCTCTAGCGCCAAGGTTCTTGGGGTTACCTTGCGCGCAGGCCTCGATGAATGA
GGTACAGGAAGCGGCCATCAGCTTCTTCCTACGGCGGAAGTACGGTGGGCGTCACGCCAAAACTG
>GENK_102
ATGAAAGTCGCGCTGCTCATTGTACTCGTGTTGGCCCTCGGAACTCTTGGTGTCAGTGGAGAAGATGGTC
AGATGATGCAAGGGAAGAACCCCAGCGATACCTATATTCGGGCTGTAAGACGATCTGCTGGAAAACACAG
GTCTAACACGTGCACAGGCCTTCCAAGCTGCAGTGATCCTTGCTGCTATGATGGCAGGAGATGCTCATGC
CTGCAGATACAATGTGAA
>GENK_108
ATGGCGATGTTTCTGTTCATTCTGATATGCATTCTCACGGTGACGGAAGGGCTTCGAAGCCAGGCAGACT
GCGCAGATACACAAATGAATGGCCAATGCGACGTATGCCAGATCAGCAAGAAAGTATGGTACTCGGATCG
CCTACTGAAAAACTGCACTGACCAGTACTGCTCCTGTTCAACGCCAGAACGCAACTTTTACGCTGAAGAC
CTAATGTCTAATCCCACGAAGACTTACTGGTTCACCGTCTGTTGTTCAGATTGGACGGAATGCGTTGATA
CGGACATCGCTGTAACAGAGCCAGACGTGTCAGGGTTGGTACGTTTTCAGATGCTGTGCAGTTGCTCAAA
GTACAAGTATTTTGTATCCAACTACGGATACCACGTTTATTGCAACCGACAA
>GENK_109
ATGAAGTTCTTTGCCTGTCTTCTTTTCTCACTGGTTGTTCTCACCATGGTCTTTAACGATGTGGATGGAT
GTGACGAGACATGTACTGGAGTAGCCGGTTACGCGAGTTGCAACCGCTGCTGTACCTGTATGGATGGCAT
TGACATGGCACGTGCTGATGGCCACCATTCCCGGATGAAACAGCCAGCTGGCGAAAGGAACCTGCTGAAA
CTGCTGTCATTTCACTGA
>GENK_110
ATGGCGCGCTTTCTGTCCATTCTACTATGCATCGCCATGGCAGTGGCTCTGGCTGCAGGCGTATTTTATC
CAAATGGTAGACCGATCGGGCCGTGCAGCACGAACGATATCAGTAAAACGGAGGTGTACTCGAACCGCAA
TACCAGATGGGAACTCCACTACTCTTACTGCACCTGTGCCAGCGGCGAGGTCTACTTTGAGGCCGAGGAC
AGGACCACTAGCTCCACCACGGTGTCATACAGAATCTACGAGTGCGGTGCGCCAACATACTCATGTTCGG
GAGGAACGTTACCAGTGACAGATGAGGATGATGATGGGTTTTCCCCACAGATGCAATGCACATGCGGACA
ATACAAGTATTTTGTTTCCCCCACTTTGGGATGGCATGTTCGTTGCAAGTAG
>GENK_117
ATGAAGGTTGTGGCTGTGTTTATGATGGTCGCCCTTGCTGTGGCTTACGGACAGTTCTTCTGCCCGGAGA
GTGCCAATGACCCCCTGAACTGCCTGGAAACCATGGCCAGCAGCGCCACCTGCATGCAGTCCAACGCAGA
TGGGTCCTACTCCTATGTGTGTGGCTACTGCGGCAAGAAGAAGGAGACCTGCTTTGGGAACAAAGTAGCG
GTACAGGACTACTACTGCCAGACAAACAGCATCGCCAACACCTGCGGCGGCGCCGCTCAGTGA
>GENK_118
ATGAAGACTGTGGCTGTGTTTCTGGTTGTCGCCCTTGCTGTGGCTTATGGACAGTTCTTCTGCCCGGAGA
GCGAAGATGATCCCCTCAACTGCGTTGAGACCATGGCGACCGCTGCCACGTGCATGAAGTCCAGTGATGG
GTCCTTCTCCTATGCGTGCGGCTACTGCGGCAAGAAGAAGGAGACCTGTTTCGGCAACAAACAGCCAGTG
TCTGACTACTACTGCCAGACGCAGAATATTGTCAACCACTGCAGCGGCACTGTTCTCTAA
>GENK_125
ATGCATTCAGTTATTCTGATGCTGCTTCTGATGTTTGCCTTTGACAACGTCGATGGGGACGAGTCTGGGC
AGACAGCGAGAGATGTGGACAACGGAAAATTCATGAGCACCCTGCAATCTGAAGGGAAGCTTGCAAGTTT
CTTCATGCTGCGTACACAAGACTATATGTGTGACTTGCAATATTGCCCCGATGGTTGCAGCCACCCTTGT
TGGTGCAGTTCTGAAAATAGATGTGAG
>GENK_126
ATGCATTCAGTTATTCTGATGCTGCTTCTGATGTTTGCCTTTGACAACGTCGATGGGGACGGGCCTGGGC
AGACAGCGAAAGATGTGGACAACGGAAAATTCATGAGCAGCCTGCAATCTGAAGGGGAGCCTGCTCGTTT
CTTCATGCTGGGTAAAAAGCGACAGTTATGTGAGTTCAGAAGCTGTCCCGATCACTGCGGGCCTGATTGT
CGGTGCGATGCTAATAATTACTGTGAGGACTTCCATGGAAAATGA
>GENK_121
ATGAAGGTACTGGAATCAGCCTGGTGGATACTGACAGCTCTGGCACTGCCATGGATTGTGGCTCAGGATT
CCAGTACGGCTGAGTTATGCAAGATCAACAGCAACGGTTGCAGTGTTCCTGTTTCGTGGATACCATGCCA
AAAGCATTTCCTTACCGCCTGTGACAAACACGATAACTGTTACCGTTGTTTCC
>GENK_053
GGTCTGGTGGTGAGGAATGTATCTTCAGGGTCTGGTGGTGATGAGTGTGACGAAGGCCTTCCGCCACCCG
AACTGCCCTTCAGGGTGGTGTGGAACCACCCGGACACGTGCGAGAAGAACCACCTGCCTCTCCACCTGGA
CCAGTACGGCTTCATCTTCAACAAGCGTCGCACCTTTCTGGGCGAGGAGGTCCAGACCCTCTATCGGACA
GGACACTGGCCCTCCATCTCCAAAACTGGAGAGTTCTCTAACGGGGGATTACCTCAGGTAT
>GENK_008
ATGAAGAGGCAGGTCCTACTTTTTATCACGGTGATGCTGCTCACTGGCATCATGGCCGCCAAGAAATGCC
CCACCTGCGATCCCGAAGCTTGCCCGAAACTGAACGGTGCTAACTGTCTGGCAGGAACAACCAAAGACGA
GTGTGGCTGCTGTGACGTGTGCGCCAAACTAGAGGGGGAGGCCTGCGACATCAGTGCAGAAAACGATCCC
TGCGGAGATGGGCTGGAGTGCAGGGACGTGGAGGGCACGGGGCCTATCTGCCAGTGCCGCTTCCAGGAGA
TCATGTGTGGCAGTGACAACAAAACATACACCAACCTGTGCCAGCTGCTGACCACTGCTGTCCGCGAGCG
GCGCACCAATACTCTCAATGTGAAACGTGTGGGACCTTGCGAACCCGGTGCACGGATCGTGACCAAACCA
GAGTATGTCCGTAACCACACAAAGAGTAATGTCGTGCTGCAGTGCGAGGCTATGGGTATGCCCACCCCGT
CCATGACCTGGGTCTTCACCCGCGCTGACAACCAGACCTACAATGTGCCAGGTGACGATTTCAAGATGGT
GACGTCATCCCGAGGCGGCCCAGGCAAGTATATGGTGACCTCCTGGCTGCAAATCGAGGGCCTCCAGAAG
GTTCATGAGGGCGACTACACCTGTGTGGCCATTAACCAGCACCACACTGATCGTGCCAAAGCCAGGATCA
AGGTGGTGGAGAGGCAATAA
>GENK_066
atggctttgagtcagtgCCGCCAGAACTACCACGCCGAGTCCGAGGCTGGAATCAACCGTCAGATCAACA
TGGAACTGTATGCCTGCTACTGCTACCAGTCCATGTCGTTCTACTTTGACCGTGACGACGTGGCGCTGCC
AGGCTTCGCCAAGTACTTCAAGAAGGCCTCAGACGAGGAGCGCGAGCACGCCGAGAAGCTGATGAAGTTC
CAGAACCAGCGCGGTGGCCGCGTGGTGCTTCAGGACATCAAGAAACCTGACCGTGACGAATGGGGCACAG
GACTGGACGCCATGCAGGTGGCCTTAGGGCTGGAGAAGAGCGTCAACCAGGCCCTCCTGGACCTCCACCA
GGTGGCCGACAGCCATAAGGACGGCCAGATGACGGACTTTCTGGAGGGCGAGTTCCTGCAGGAGCAGGTG
ACGGCCATCAAGGAGATCGGGGACCACATCACCAACCTCAAGCGTGTGGGCAGCGGCCTGGGCGAGTACG
AGTTCGACAAGAACCTCTCTTCCTAA
>GENK_067
ATGGCCCTCAACGTCAGCCAGTGCCGCCAGAACTACGACGCCGAGAGCGAGGCTGGGGTCAACAGGCAGA
TCAACATGGAGCTGTACGCCTGCTACTGCTATCAGTCAATGTCGTTCTACTTCGACCGTGACGACGTGGC
GCTGCCAGGCTTTGCCAAGTACTTCAAGGAGATGTCGGACGAAGAGCGCGAGCACGCCGAGAAGCTGATG
AAGTACCAGAACAAGCGAGGAGGCCGCATTGTGCTTCAGGACATCAAGGGTCCTGACCGTGACGAATGGG
GCACAGGACTGGACGCCATGCAGGTGGCCCTGGGGCTGGAGAAGAGCGTCAACCAGGCCCTCCTGGAGCT
GCACAAGGTCGCCACCAGCCACGAGGACGCCCAGATGACGGACTTCCTGGAGGGAGAGTACCTGCAGGAG
CAGGTGGAGTCCATCAAGAAGATCGGGGACCACATCACCAACCTCAAGCGGGTGGGCTCCGGCCTGGGAG
AGTACATGTTCGACAAGAACCTGTCCTAG
>GENK_113
ATGGTCAGCAACCAAAAACGGAAGGCGGAGAGAAAGATACCGGAGCTGAAGGTAGATGTTGCCACAGAAA
ACATCACAGAACCTGTAGAGGATGAAGACGGAGTGTTGATTCTCAATGAGAGTAACTTTGACCACTTTAT
CCAGAACACCCCAACAGCTATGGTTGAATTTTATGCTACTTGGTCAACTCCCAGCCAAAACTTTGCCCCA
AAGTATGCTTCTGCCGCCAAACAGCTGAAGAAACTGGACCCACCTGTGGTCTTGGCCAAGGTGGATGTAT
CGGCAGAAGAAAAGTTGGCAGAAAAATATTATATCATTGGATATCCATCATTTAGATTCTTCAAGAATGG
TACACGTTATGACTATGAAGGAGAGAACACAGAAGAAGCCATTGTCAAGTTCATGAAGAAGGTTGCCAAG
CCCGGGTGGCAGCCTGAAGGTGAAGCAGTGGTGGTGCTAACCAGTGAGAATTTCACGGACGTGGTGTCCA
GCCAGGAGCTGATGCTGGTGGAGTTCTATGCCCCATGGTGTGGACACTGCAAAGCTCTGGCACCCAAATA
TGAAAAGGCTGCCAGACGTCTGAAGAACTCACCGGACCCCATCATATTGGCCAAGGTAGATGCCACAGCA
GAGACGGAGCTTGCTAAGGAGTATAAGGTCTCCGGCTACCCCAGGCTGAAAGTGTTCCGCAAAGGACAGG
CCTATGAATTCAGAGGGGAACGCGAAGAAAATGACATTGTGGAGTACATGGAGAGACAGCGTGGTGACCC
TGCCAAACCTGTGAATAAGTCAACACTCAAGTCTTTCTTGAGGGTGGACGACGTCTCAATTTTGGGTTTC
TTTCTAGAGGATGATAACATGCTCCTTCCTGTATATCAAGATGCTGTGCAAGACTACAGAAATGACTACA
AGTTCGGCTACACAACAGACCAGGCACTGTTTCAGCAGTACAATGTCAAGCCAGGGACTGTGCTGGTGAT
AAACCCTGAGAGATTCTACACCAAGTTTGAACCCAAGTGGCACGTCTTTCAGATGACGGATTACACGTCA
TCTATTGAGATCACCAAGTTTATCTTGGAACACCAGTTTCCTTTGGTTCCTGCCTATGAAGGTGACTTAA
AAAAACGCCTTGAGAATCAAGAACCTCTCTGTCTGGTCTTCTATACTGTGGACTGGAGTTTTGATCATAG
GAAAGCCACGCAACTGTGGAGAAACAAGATCGCAGAGATCGCCAAGGATTTCAAGGAGATCCGATTCGCA
GTGGCCGACGATGAGAAAAACCAGGACGTGATGAAGGACTTTGGCATGGCGGAGTCGTCAGAGGAGATCA
GCATTGGTATCATCAATAAGAAAAAGAAATATCCCATGGAGGCCATGGAAGAGTATGACTCTGACCAGAT
CCGCGAGTACCTGATGATGTTCAGAAAAGGAAAAATCCCTGCTTTCATGAAGTCCCAGCCCGTCCCCAAG
AAGCAGAAAGGACCTGTCAAGGTGGTGGTGCACAAAAGTTTTGACCAGATCGTCAAGGACAAGACAAAAG
ACGTTCTCATCGAGATGTACGCCCCATGGTGCGGCCACTGCAAGAAGCTGGAGCCCACGTACAAAGAGCT
GGCCGTGAAATTCAAACCCGCCAAAGACCTGGTGATCGCCAAGCTGGACGCCACGGCCAACGACACGCCC
GACGACTACGAAGTGAAGGGCTTCCCCACCATCTACTTTGCCCCTGTGGGTAGGAAGGACAAGCCCATCA
AGTACGAAGGGGCTCGTGAACTTAAGGACTTGATGTCTTTCCTGCTGGGCAATGTGACAGTTCCGCTGGG
GCCTCTGAGGGAGAAGCTGGAGAAGGAGGTGGCCAAACTGGAGCTGGAGGCCGAGgagaaagataaagag
gaagaggaacagaaagatcaagcagaaaaagataagGATGAATTGTAA
>GENK_154
ATGTCTGTTGGCCATGCACTGTGCTCCATCGCTGAGCTAGATGTGCAGATAAGCTTTTGTATGTTCTTCC
ATCATGCACTGGTGTGTGCCATCAGGTGTGGGCACTGCAAGCGATTGGCCCCAACCTGGAACGAACTGGC
CAAGGTGTACAACAATGATGAATCATCTGTTACTATTGCCAAGGTGCGAGTTACAAAGAACTAG
>GENK_155
ATGTGTCAGGTGGACTGCACAGTGGAGACTGCACTGTGCTCAGAGCATGATGTGACTGGATACCCTACCC
TCAAGTTTTTCCACAAGAAAGTAGATGACTTCCAGCGCTACAAGGGCAACCGTGACCTGGACTCCCTGAA
GAAGTTCGTAGAGGAGCAGGCCAGCCGAACAGAGAGTGAAGGTGAGCAGGCCACCCAGGCTGAAGAGCCA
GGGGCAGGGGCTTTGATGGAACTCACTGACGACACCTTTGAGGCTTTCATCCAGAAAGGGATCCATTTTG
TGAAGTTCTATGCCCCCTGGTGTGGCCACTGCAAGCGACTGGCCCCCACGTGGGACGAGCTGGCCAAGTC
CTTTGCGGGGAACCAGCAGGTGTCTGTGTCTAAGGTGGATTGCACAGTGTCGACAATCTGTGCACAAGCC
AGGGGTCAGAGGTTACCTACACTCATTCTGTCAACGACGGTGAAAAGTTTGAGCAGTACCAGGGTTCTAG
GAGCCTTGAAGACCTGA
>GENK_033
ATGAAACAGCAGGTGCCCAACATGGAGTTTGGCCGTCGCCTGGCCGTCGACCGCGACCTGGAGAAATCCA
CCAGCTTCAAGTACTGCAACCTGGTGTTCGATGAGAGTGGAAACTTCCTGCTGTATGCCACCATGCTTGG
GGTCAAAGTGATCAACCTGCAGACCAACAGCTGCTCCAGGGTGCTGGGCCGGCCGGAGAACACACGCTTC
CTGCACCTGGGGTTGTTCCAGGGGGCGGGCAAACCCAAGCCCAAGATGGACGCGGAGATGATGGCCTCGG
ACAACCCCCTGCTGGAGAGCACCTTCGTGGACCCCATCCTCTTCTGCACCGCCTTCAAGAAGAACCGCTT
CTACCTGTTCACTCAGAGGGAGCCCGACGAAACGCACGCAGCTGACGCAGAGAGAGACATCTTCAACGAG
AAGCCCTCCAAGGAAGAAGTGCTGGCAGCAACACAGGACGCAGCGTACACCCGGGTGTCGGACAGCTGCA
CCATCCACACCACCATGGGGGACATCCAGTGCAAGCTGTTTGCCAAAGAGTGTCCTAAAACAGTGGAAAA
TTTCTGCGTGCACAGTCGCAACGCCTACTTCAACAACCACCTGTTTCACCGGGTCATCAAGGGCTTCATG
ATCCAGACTGGAGACCCTCAAGGCAACGGCACCGGAGGGGAGTCCATCTGGGGCGGGGAGTTTGAGGACG
AGTTCCACCAGAACCTGCGCCATGACCGCCCCTACACCCTGTCTATGGCCAACGCTGGCCCCAACACCAA
CGGCTCCCAGTTCTTCATCACCATCGTCCCCTGTCCCTGGCTGGACAACAAGCACACGGTGTTTGGCCGG
GTCGTGAAGGGCATGGAGGTGGCGCAGAACATCAGCAACGTCAAGGTCCACCCCAAGACCGACAAACCTT
ACGACGACATCCGCATCATCAACATCACCATCAAATGA
>GENK_073
ATGGCGGCGAAAAGCAGAGTGGAAGTCTTCGGGTTGTTGGATGATGTTAATTATGTGCGGGCTAAATGCT
GTGCAGAGGACATTTACAGAAGATGCTGTGAGAAACTGGAAGAACCTGTGATTGTTGGCATGCTGCAGTT
TGAGTGGGACATTTACATCAATGAAAAGAAAAGAGAACTGCGGGGTGAGGCGTGGCAGTTCAATGAGAAG
GCCATCACCTTTGTGGACGGGGACCTGATCGGAGGTCCCGATGACTTCATCCAGTGGGCCAACCAGAACT
ATAACTTTGAGGAGTTCCGCCCCAAAGCTCTGCACATCACTTTGACTGACGAAGGATACGTCCGACACCT
CAACACCCAGAACCACGACTACATATACCTGGACATTTGCATTGGGGAAGAAGAAGCTGGTCGACTAGTG
ATAGAGTTGTTCTCCGACAAAGTGCCCAAGACTTGCGCCAACTTCAAAGCACTGTGCACCGGGGAGAAGG
GTACCAGTGAGGAGTCAGACTACAAGCTGACCTACCTCAACTCCTTGTTTCACAGAATTGTTCCCAATGG
TTGGATTCAGGGAGGAGACATCTATCACGGGCGGGGCAATGGAGGAGAATCCATCTACGGAGCAGTGTTT
GAAGATGAGAATTTCTCGGTGCCCCACAATCGTCGGGGCATTGTGGGGATGGCTAACAAAGCCCGTCACT
CCAACCAGTCTCAGTTCTACATCACGCTACAACCAACTCCATGGATGGACACCAAATACGTGGCATTTGG
ACAAGTGATAGAAGGCACCGACACCTTGCGGAAGATGGAACTAGAGGAAACTCTCAACGAACGTCCCGTG
CGAGAAATCAAGGTCGCCAAGTGTGGGATCCTTACCTTTGAATTCTAA
>GENK_104
ATGTCTGTGACAATACACACAGATCTGGGAGACCTGAAAATAGAACTGTTCTGTGAGCAGTGCCCCAGAG
CATGTGAGAATTTCATGGCGTTGTGTGCCAGTGGTTACTATGACGGCTGTATCTTCCACAGAAATATCCC
AGGCTTTATGGTCCAGACAGGTGATCCTACAGGAACAGGGAAAGGTGGACAGAGTATATGGGGGGAGCCC
TtcgaagacgagctgagagaaagcctcaagCACTCCACGCGGGGCGTGGTCTCCATGGCCAACAACGGGC
TGGACACCAACCGATCCCAGTTCTTCTTCATCTATGCCAAGCAGCCCCACCTGGACATGAAGTACACCGT
CTTCGCCAGAATGATTGACGGCTTTGAGACCCTGGACTCCCTGGAGAGGGTCCCCGTCAATGAGAAGACC
TACAAACCTGAGGCAGACATCCGCATACGTTCCACCACTATACACGCCAATCCTTTGGCCGGATGA
>GENK_105
ATGGGCGAGTTCAAGAAGAGGAACTGCCAAGTCTTTGCTCTTTCCTGTGATGATGTCGAAAGCCACAAGG
CATGGAGCAAGGATGTGTTGGACTACGCTTCAAAACATGGTGACAAAGGTGTAGAAGGTCAGGGTCAGGT
TAAGGCTGGGGACAAGTTGCCCTACCCCATCATAGCCGACCCCAAGCGCGAGCTCGCGGTGAAGCTGGGA
ATGGTGGACCCTGACGAGAAGGACAGTGCTGGTCTCCCTTTGACGTGCAGAGCTGTCTTCATCATTGGGC
CAGACAAGAGACTGAAGCTGTCCCTCCTCTACCCAGCCACCACTGGTCGCAACTTTGATGAAATCCTGCG
TGTCTTGGATTCCCTGCAGCTCACTGCCCACCAGAAGGTGGCCACACCTGAGAACTGGAAGCATGGAGAC
AGCTGCATGGTTCTGCCAACAATTTCCAAGGAGGAGGCCAAAAAGGTTTTTCCAGGACACACTGTTGAGC
CGCTACCCTCTGGCAAGGAGTACCTGCGGTTTACGCCACAGCCTAGTTAA
>GENK_111
ATGGAAGAAACACAGGAAGGTCCGAAAGATGTTACCATCGCAAAAGATGGTGGCATCCTTCTCGAAATGC
TGAGACCGGGAGAGGGAGAAGATACACCTTGTCCAGGCGATCGAGTCACAGTGCATTACGTTGGGACTTT
ACAAGATGGGACGGTCTTCGACAGCAGCCGAGACCGAAACGAGCCGTTCCAGTTCACGATTGGAAAAGGA
GAAGTTATCAAAGCATGGGATCAAGGAGTTGCAAACATGCGGAAAAACGAGCTGGCTCGCTTGACATGCG
CACCAGCCTATGCCTATGGAGAGCGGGGAATGCCACCAAAGATCCCTCCAAATGCCACACTTATATTTGA
AGTGGAACTCATCAGCTGGGCTGGACAGGACTTGACGAAGAACAAAGATGGCGGTGTTGTGAAGCGAGTA
TTGAAACAAGGGGAGAAAGTTGCCACGCCTAATGATGGTGCTACCGTCACCATCCGATACACGGGCAAAT
GTGAAGGCCGAGTATTTGAGAGTCAGGAGGTGAGCTTTACCCAGGGGAGGGGGAGGAGAATGGCATCATC
CCAGTACGCCTACGGTGAGAAGGGGTGTCCAGAACTGGACATTCCACCCAACGCCACGCTGGTCTACAAT
GTGGAAATGATCAACTTTGAGAAGGTCAAAGAATCATGGGAAATGGATGTGGGGGAGAAAATAGAACAGT
CTAAAATCATCAAAGAAAAGGGCACGGCAGCGTTCAAGAAAGGGAATTACCAACGAGCACTGACAAACTA
CGAGAAGATTGTGACCTTCTTGGAGCATGACACCTCGGGCTTGAAAGATACAGAAACACAGGACAGGGAG
CAGTTGCTACTGGCGGCGCATCTCAACATGGCAATGTGTCATCTGAAACTGAAGAACTTATGCAAAGCAG
AAGAGGCTTGTGATAAAGTTTTGCAGATGGATGCAAACAACGTCAAGGCCTTCTTTCGCCGGGGACAGTC
CAGATTGGAGCGCTGTGAATACGCAATGGCCACAGAAGACTTTGGCAAAGTTCTAGAGCTGGAACCTGAC
AACAAGGCAGCCAAAAACCAGATAATCATGTGCCGTCAGAAGGAAAAAGCTGCCTATGCCAAAGAGAAAG
CACTCTACACAAACATGTTCAAAAAGATGGCTGAAAAGAGTGGCAGTGGTTTCAGCCAGGACCAAAAAAT
GCCAGAAGTGGGCGAGTGGAACAACGACATGGCCAAGAACATGATGCCTCTACAGGATGAGCGCGACGCC
TTCGAGGATGCAGGTGATGGGGACAGGAAAGACCCTGTCGAGATGCCAGCAGACAGCATGGAAGACTAA
>GENK_112
ATGTTTAAACCGGAGCATAATCCTCGCCCCGACCCCAACTCCAACTCTCACCACCCCCAATCCCTCCTCA
AATCTTACCCGTTGGTGAAGGCAGCCATGCGTGGTCGTCAGAACACTCCTCGTCACGCCATCCTGACCTC
AGCAGACCATTCCCACAACATTCAAAAAGGGGCCGGCACACAAGAACACATTTACCAGAACGAGGAGGGA
AATATCCAAGGCAATGAGACTGGAAATGGGGCTCAGGTTGATCTCCTGAGAGGTACAGAAAAGTATCATG
GGAGTGAGGAGCCGAGCACAAACCCGCCCTCTTATGGAGTCACTTGGTATAAAGAGCAGATCCCTCAGGC
TACTCAGGACGATAACCCTCCGGACACTTTGGCCCAGGATGTGTCCAGTACAGCAGTGCTCACCCCTCTG
GACGACGACCTGGTCGGGGAGCCCCAGGACCCTGACAACCGCGGCAACTGGACAGGGCGCTTTGACTTCC
TCATGTCTCTGTTGGGCTACTCCGTGGGTCTGGGCAACGTGTGGCGCTTCCCCTACCTCTGCTACGCCAA
TGGCGGGGGTGCCTTCTTGTTCCCCTTCATCATCATGTTCCTGTTGCTGGGCTTCCCCCTCATGTTCATG
GAGCTGTCCTTCGGCCAGTTTGCTGCCCTGGGACCCGCCGCCATCTTTGACAGAATCTGCCCCCTCTTTT
ATGGTCTGGGCTATGGAATGATTGCTGTGTCATTAATGGTGTCGCTGTACTACACAGTAATCATAGGCTG
GGCCTTTCTCTACTTGTTCCGTTCCTTTACCTCTGAATTGCCGTGGGAACGGTGCCACCCTGATTGGGCG
ACAAAATCTTGTTACTCTTACATTGAAGCAGATGAATGCAAAGCAGTGAATGGGTCGGTGTACTACCAGA
ACATCTGTTACAATGCCACAGCAGCGGCAGAATCCAACATCACCCACCTCGCTCAGAACATCAGCAGTCG
TGCCCCTCCTGCCCAAGACTTCTTTGAGGTGGAAATGCTTGGTCTCAGCAGTGGCATTGAGGACATTGGT
CGTGTCCAGTGGCAGGTGGCGTTGTGTCTGCTACTGGCTTGGACTCTTACCTTTTTGGCTCTCAGCAGGG
GGGTCAAGTCTGTTGGCAAGGTGGTGTATTTCACAGCTCTGTTCCCCTACGTTGTACTGACCATTCTGTT
TGTGCGGGGTATCACCTTGCCCGGAGCCAAGGATGGAATCATCTACTATCTCACTCCCGACTTCAAGAAA
CTGATGATGGCCAAGACATGGGTGGCAGCAGCGGTGCAGATTTTCTTTGCGCTCAGTCCAGCATGGGGCG
GTCTGATTACTCTGGCCAGCTACAACAAGTTCCACAACAACTGCTTCAAGGATTCTCTGATCGTGGGTGT
GGGCAATATCCTGACTTCCATCTTTGCTGGTTTCGTCATCTTCCCCATCATCGGCTACCTGGCTAAGGaa
ctgaacatggatgtggacaaggtggtggaacaagGTCCAGGCCTGGCGTTCATCGTGTTCCCGGATGTGG
TGACACGTCTGCCTGTCTCCCCCCTGTGGTCTTGTCTCTTCTTCTTCATGCTCATCACCCTTGGCATGGG
CAGTGAGTTTGCCTTGCTGGAGACAGTCATGACAGCGGTACAGGACACCTTCCCTCATCTGCGACAGAAG
AAAACTTGGGTGGTGCTCTCTGTCTGCCTCACTGGATTCCTGGGTGGACTTATTGTATGCACACAGGGAG
GGATGTACGTTCTTCAGTTGATGGACACGTATGCTGCAAGCTGGGCTGTCTTCCTCATGGCCATTGCGGA
GTGTGTCATTTTGGCCTGGATTTATGGTGCTGACAACTTTATCCAGGACATCGAGATGATGATTGGTCGT
CAGAGTATTCACTGGCACCGCTTCTTCAAGCTGTTCTGGAAGTTCCTCACCCCTGCCACGCTTACCTTCC
TGCTGTTCTTCAACTGGTTCCAGTACTCACGCATGTCCTACGCGGGCAAACTGTACCCCATGTGGGCCGA
GCTGGTGGGATGGACGATGGCCATAATCCCTGTTGTCCTCATCCTGTCGCTCAGTCTCTTCAAATTGATA
CGAGCGCCTGCTGACCATAACCTGTTGGTGAGACTACGACAGCTCCTTAAGGCTACTCCCAAGTGGGGCC
CCGCTCACAAAGTGCCAAAGTTTGACGTGGAAGCCGCTCCGGTCAGTGGCAAGACTCTGACCAACCCTGG
CTTCGCCGGCTCTTCCCAGAACCCCTTCGAGACACGCATTTGA
>GENK_003
ATGAAATTGCTGGGAAATGTTACAGGTAACTCTTCAGATGTGGGAGAAAATGAGAGGAAGAACGGCACAG
ATACAAGCAAGAAAACCAAGTTCCAGTGTGTGGGCAAAAATGTGACAGAGAACATGATGGAGGCCATGGT
CAGAATTGTCAACAGCACTGTTCTGCTGGAGCTCCTTAGTTTTGACAAAAATCATTCCTCAGCGGACTGT
GTGCTGGTGATGTTTTACGCACCTTGGTGTCACTTTTGTGCAGCCACTGCACCCCACTACAATGCTGCAG
CACGAGCATTTCCACAACTGGAGGTTCTGGCTGTGGATACTGTTCATTTTAGCAACCACATTCAGGTGTA
TCCCTCACAACCCCAGCACTTCACAGGAAATAATCACTGTCAAGCTGCCATGGGGCAAAGCACCAGAGGA
GACACTGCAATGCTGCCATGTCATTTCATAGTGCCTGTTCTGATCCAGCATATGCAGGACATCATGTTCA
AATCCTCCCCACTTCTGTCTTGTGACAGTCTCTATGAACTTGAGAATGCTGATCAGATGGCTCTGATACA
AGCTTACAAAAGAGTTTTAAATGCCAGATTTGGCACAGTAGCAGTTCCAAATATCATGCTGTTCCATCAG
TCACGATCAGCTGTACGGTTTAACCATACCGAGCGACACTTCAGCACATTAGTCCAATTTATCACCAATA
CAACAGGTGTCTGTATCTCTCGGGCCTGGTTGACGCCGGGATATATTATGAAAGGTAGTGTAGAGTACAG
CCCTGTCATGCAGTCACAGACTGAAATGGAAATCCGTAGCATCAGCTTCATCATCCTTATTCTCATCAAT
CAGCATAAAACAAAAGTCTCAGTTTCTCTGGCACTTCATGCCCTGCTCTCATGGTGA
>GENK_014
ATGTCGCGAGGAAGTAGCGCCGGTTTTGATCGTTTTATTACAATCTTCTCGCCCGAGGGAAGACTGTATC
AAGTTGAATATGCTTTCAAGGCCATCAATCAGGGTGGACTGACATCTGTGGCTGTCAGAGGAAAGGACAG
TGCTGTTGTTGTAACACAGAAGAAAGTGCCTGACAAGCTGCTGGATCCCGGCACTGTGACACACCTGTAT
TCTCTGACTGAACACATTGGATGTGTCATGACAGGCATGATCGCGGACAGCCAGTCGCAAGTGCAGCGGG
CCAGATATGAGGCGGCCAAATGGAAGTACACCTATGGTTATGACATCCCTGTGGACATCCTGTGTAAACG
CATTGCCAACATCAACCAGGTCTACACTCAGAGTGCTGAAATGCGACCACTGGGCTGCTGTATGATCCTG
ATTGGATATGATGATGAGAAGGGACCTCAGGTGTACAAGACAGACCCAGCTGGCTACTATTGTGGCTTCA
AGGCTACCTCGGCAGGCTCCAAACAGCTGGAAGCCAACGGGTTCCTGGAGAAGAAGATCAAGAAGAAACA
GGACTTCTCCTACAATGAGGCAGCAGAGATTGCTATCACCTGCTTGTCCACAGTATTGTCTGCTGACTTT
AAGGCCTCCGAAGTTGAAGTTGGCATAGTCACGAAGGACAATCACAAATTTAGGTGA
>GENK_035
ATGCTGGTGGTGGCGGGACTGCCCCTCTTCTTCCTGGAGCTGGCCCTGGGTCAGTTTGCCTCCGAGGGGC
CCGTCACCGTGTGGAAGATGAGCCCCTTCTTCGCCGGCACGGGTTTCGCCATGTGCATCATCAGCGGCGT
GGTGGCCATCTACTACAACGTCATCATCACCTACGCCATCTACTACATGTTCGTGGCCTTCGTCAACCTG
GACAACGACCTGCCCTGGGACACCTGTGACCCGGAGTGGGCCACCTCCAAGTGCCGCAACGAACCCTACC
CCAAGTTCTCCACCATGAACGAGTCACAGGCCATGAATGCCATCAAATATGACGTGTACAGCGACACGTG
CATCCGGGACAAGATGATGAACGGAAATTTCACTGCCAGAGTGAACTCCTCCTACCCGGGGGTCACCACC
TATTCCGCCCTCAACTCCACCATCATCCTCTCCGACATGTTCTCCTCCTGCAAGAAAGAGTTCGTCAGCC
CCCCTGCCGACTACCTCAGTCAGTACGTACTCCGTGTGCAAGAAGCGGACAGCCTGGGAGACCTGGGCGG
CATCTCCCTCAAGATGATCTTCACCCTGGGCCTGGCCTGGCTCCTCATCTTCTTCTGCCTCATGAAGGGC
GTCAAGTCCTCCGGCAAGGTGGTGTATTTCACTGCTACCTTCCCTTACGTCATTCTGATCGTGCTGTTGG
TAAGGGGCCTCACCCTGGACGGTTACAAAGACGGCATTGAGTTCTACGTCATCCCCAAATGGGACAAACT
ACTCAATGCTAAGGTATGGGGTGACGCAGCCACCCAGATCTTCTACTCCCTGGGTGTGGGATTCGGGGGC
TTGCTCACCATGGCCAGTTACAACAAGTTCAAGAACAACTGCTACAGGGACGCCATCCTGGTGTCGGTGA
TCAACTGCGGCACGTCAATCTTTGCAGGATTCGCCGTGTTCTCCATGCTCGGTCACATGGCTCACGAGAA
CAACCAGAAGGTGGAGGAGGTAGCCGACAGCGGCCCGGGGTTGGCGTTCGTGGCGTACCCTGAGGGGATC
ACCAAGCTGCCTGCTTCTTCCCTGTGGGCCTTCTTCTTCTTCTTCATGCTGCTCACCCTGGGTCTCGACA
GCCAGTTCGCCATGATGGAGACAGTGATCAGCGGAATATCCGACATCTTCCCCGGCGTGTTGCGGAAGAG
GAAGGTGCTGTTCACCTTCATCTGCTGCCTCATCGGCTTCCTCCTGGGCATCCCACAGACCACCAAGGGA
GGGATCTGGGTGATGACGCTGATGGACTGGTACAGCGGCAGCTACAACCTCATGTTCGTGGCTCTGATGG
AGTGCATCTGCGTCATGTATGTTTACGGGTTCAGAAACTTCAACAACGACATTGAGATGATGATTGGCTT
CAAACCGAACATATACTGGCTGGCTAACTGGCTGGTCATCACGCCCATCGCCATCGCTTTCATCATCATC
AGTGGCGCGGTGGAGTGGAACCCCGCTAGCTACGCGGGTTACGAGTTCGAGGACTGGGTTCAGGGTCTGG
GCTGGCTAATGGTCACCGTACCCATCGCCGCCATCTTCGTCACCGGCATCGTCCAGATGTGTCGATATGG
CGTGCCTGCCTGCTTCAAACCTCTACCAGAGTGGGGCCCCAATAAACCAGAGGACCGCACGGGCCGCTAC
GCCCCCGTGGGCCTGCCCTACACCGTTCAGAACGAGAAGAACGGAGGAGCCAACAGCCAGGGCGGGGCCT
ACGACAACGCCGGCTACACCAAGAACCCCGAGTCTGTGCGACTGTAA 
>GENK_038
ATGCCTGGCACCGAagcagcagacagcgcatcagcagcggcagcggtaggggTCCTAGAAAACGGTCTGC
GACCCGGGTGGAGGATCCAGGCCGACCCCCGTCCACGGACGGCACCACCACCTCGTTCCTCCTCCGGCCC
TAAGATGGCCAAGAGGGAGAAGTGGTCGCGCAAGATCGACTTCCTCTTCGCCTGCGTGGGCTTCTCCGTG
GGCCTGGGCAACGTCTGGAGGTTCCCGTTCCTGTGCTACCGCAACGGGGGAGGAGCCTTTCTGATCCCTT
ACCTGGTGGCCGTGGTGGTGGGGGGAGTGCCCATGTTCTTCCTGGAGGTGGCCCTTGGCCAGTTCATGTC
GGAGGGTGGCATCGGACCCTGGAAGATTGCACCTCTGTTTCAGGgtatcggctacgccaccaccattatc
gtcttTTTACTGAACTGCGAGTACAACATCATCCTGACGTGGGCGCTGTACTACGTGTTCTCCTCCTTCA
CCTCTGTGCTGCCGTGGTCCCACTGCAACAACGACTGGAACACCGCCAACTGCTCCACATTTGACCACAG
GGCCAACGCCACGGCTGGGCCGGTCACCACCACCAACGCCACCGTGCTGCCATTGGATGACGCCAAGGCG
CCGATAGTGGACCCTGCTTATTACCATGCGGCTGCTAACGTCTCGGCCAATGCGTCGCTCTTCGTGATGG
ACCCCGTCACGGAATTCTGGGAGCGGAAGGTTCTGGCGCTGACCTCGGGGCTGGAGGAGACTGGCATCAT
CAAATGGGACCTGGCGCTGTGTCTGCTGCTGGCCTGGATCCTCGTCTACTTCTGCATCTGGAAGGGCATC
AAGTCCTCGGGCAAGGTGATGTACTTCACCGCCTCCAGTCCCTACATCCTGATGTTCGTGCTGCTGGTGC
GTGGGGTCACCCTGGAAGGGGCCACCAACGGCCTCCGCTACTACCTGTTGCCCGAGTGGAGCCGACTGCT
GGACCTTCAGGTGTGGGTGGATGCGGGCACGCAGATCTTTTACTCCTATTCCATCGCGCTGGGCACGCTG
TCAGCTCTGGGCAGCTACAACAAGTTTCATCATAACgtgttcagGGACAGCGTGTGTTTCGCTGCCATCA
ACACCTTCACCAGTCTGCTGGCGGGCTTCGTCATCTTCTCCATCCTGGGCTTCATGGCCACAAAACAGGG
CGTCAACATCGAGGATGTGGCCGAGTCGGGACCAGGCCTGGCCTTCATTGCCTACCCCGAGGCAGTGTCC
CAGCTCCCCGTGGCCCCGCTGTGGTCAGCCATCTTCTTCTTCATGGTCATCTTGCTGGGGCTGGACAGTC
AGTTTGTGGGCGTGGAAGGTTTCATCACTGCGGTCGTGGACGTGTATCCCCATGTTTTACGCCGAGGTTA
CAGGCGTGAGATGTTCATTGCCGTCGTCTGCATGGTCTCTTTCCTCGTGGGTCTCCCCATGGTCACAGAG
GGCGGGATGTATGTCTTTCAGTTGTTCGACTACTACTCTGCGGGCCGCATAGTTCTTGTTGTGGCTTTCT
TCGAGTGCCTCACGGTGGCTTATGTGTATGGTGTGGACCGCTTCTACGACAACATGGAGATGATGTTCGG
CTTCCGCATGGGTCCTGTGATGAAGATCTGCTGGACCGTCCTGACGCCCATCTACACCATGGCCATCTTC
GTCATGGGCTGCATCAGCTACTCGGACCTGACCTACAAACGGAAGACGGTGACCTATGAGTACCCCGGGT
GGGCCATCGCCTTCGGCTGGACCATGGCCTCCATGTCCATCGTCTGCATCCCCGGCGTCATCGTGGTCCG
CATTCTTGCGGCCAGAGGTTCCTTCACTGAGCGCGTGAAATACCTGACCACGCCGCGGCTGCGACGCCAC
CAGCTGAGATCCACAGAGGATCTGTCCCGGGTCATCCTGGTGAGAGAGCCCTGCCTGAAGGACCTCGAGA
ACATCAAGATGGAGGCCGGGGCTGGGGCGGGTGTGAAGGAGTCCCTCTTGGCCCCCCTGCCCCAGCGCGC
AGGGTCCGCCAGTCCACCCCCACCACATGACTCGCCCACCTCGGACGCTGCTGCTGTCTCGCCCAGTTTC
GACCTAGCAGACACAGAAGAAGAGAAGAGACAGTCGGTGTTATAA
>GENK_039
ATGAGCAAAGACCACAACGTGGAGAACGGCGAGATGGAGATgaaggagaaccagaaagcgacggaggaaa
agaaggagggggagcagcaagaggagggagagggggaggggacggggcagaagaagAGGGAGCAATGGAG
TCGAGCCTTCGACTTTCTGCTGGCCTGCATCGGCTTCTCAGTGGGCCTGGGCAACGTCTGGAGGTTCCCC
TACCTCTGCTACAAGAACGGCGGAGgggcgttcctgattccttactttctctgtgtgatcttcggcggca
tcCCGCTGTTTTACCTGGAAGTGGCCGTGGGCCAGTTCATGAACCGTGGAGGGCTGCAGGCCTGGAACCT
GGTGCCCATCTTGCAAGGCATCGGCCTGGCCTCCTGCATCATCGTGTTCTTCCTCAACTGCTACTACAAC
GTGATCCTGACCTGGGCCATCTACTACTTCTTCTCCTCCTTCACCTCCGAGCTGCCCTGGGAGACGTGCG
ACCACGACTGGAACAACAGATCCATCTGCTCCACTGACTTTCAGGCCACGGCCAACGAGACCGGCGACCC
CAACATCACCGACACCCTCGTGGACCCCGTCACTGAGTTCTGGGAGAACAAAGTGTTGGGGATCTCTGAC
GGGATCGACGACATGGGCACGGTGAATCTACGCCTGCATCTGCAAGGGCATCCGCTCTTCCGGCAAGGTG
ATGTACGTGACGGCCACCTCCCCTACATCTTCATGCTGATCCTGCTGATCCGCAACTCGCTGCTGGACGG
GGCCAAGGACGGCGTGGAGTTCTACCTCACGCCCAACATGACCAAGCTGGGCGAGATGGAGGTGTGGGTG
GATGCGGGCACCCAGATCTTCTTCTCCTCGTCCATCGCCTTGGGCACGCTGACCGCCCTGGGCAGCTACA
ACAAGTTCAAGCACAACTCCTACAGggactcggtgatcttcgccttggTGAACTCCGGCACATCGTTCTT
CGCTGGCTTCATCGTGTTCACCATTCTGGGCTACATGTCCAAGCTCCAGAACAGGGAGATTAAGGACGTG
GCCGAGTCCGGACCAGGCCTGGCCTTCATAGCCTACCCCAAGGCGGTGGCTCAGATGCCGCTGTCCCCGC
TGTGGTCCGTCCTCTTCTTCCTGATGGTCATCCTGCTGGGGCTGGACAGTCAGTTTGTCGGGGTGGAGGG
GGTGGTCACCACCATCGTGGACCAGTACCCGCATCTCCTGAGAAAGGGGTACCGCAAGGAGATCTTCATC
GGCTTCATCTGCATCATCATGTTCTTCGTGGGCCTGTCCATGGTTGCCAACGGAGGAATGTACGTCTTCC
AGTTGTTTGATTACTACTCTGGCAGTCGAATTATTCTGCTGGTTGCCTTCTTTGAGCTGGTCGGCATTGC
CTATATTTACGGTGTAAAGCGGTTCCTCGACAACGTGAAAATGATGCTGGGAGACCACTGGATGGTGAAG
ACCCTGCCTTTCATGCTTGTGTGCTGGACCGTTCTTTCCCCCGTCTTCTGCATTtccatctttGTGATGA
GCGCCATCAACTATTCCGAGTTGGACTACGAGCGTCCTGGGTCAAAGGGCACCTACATCTACCCGGACTG
GGCAGTGGGCATCGGGTGGGCACTGGCTGCCTCCTCCGCTGTCTGGATCCCCGTCGTGGCCGTCTACAAG
TGGGTGAAAAACGgggccagtctggagGCCCTGAGACTGCTGTGCAAGCCCTACGGACTGCAGCCGCACC
AGCTGAGGCCCCAGGACTACGGGGAGAGGACCCTGGCGGACCTGGAGAGACAGAgagaagcaggaagagg
aggaggagcagcaggTTCCCAGGCCTACGCCGGCCAAGACATCTCCTCCAAGGCGGGCAAAGACAACCCG
GGCTACAACAAAGCCGACGAGTTCACCCAGTTTTGA
>GENK_043
ATGGCTCGACGATATGATTCCAGAACAACAATATTTTCCCcagaagGGCGCCTGTATCAGGTGGAGTATG
CCATGGAGGCCATTGGCCATGCCGGAACCTGCCTGGGCATTCTGGCCAAGGACGGTATCGTCCTGGCGGC
CGAGCGACGCAACACCAATAAACTGCTGGACGAGGTGTCCTACTCTGAAAAGATCTACAGGCTGAGCGAC
GACATGGCGTGTAGCGTGGCAGGAATTACATCAGATGCCAATGTGCTCACCAATGAACTACGCCTGATCG
CCCAAAGGTATTTGCTGCAGTACCAGGAACCTATTCCCTGTGAACAAGTGGTGGCTACGTTATGTGACAT
CAAACAAGCCTACACCCAGTTTGGTGGTAAGCGACCATTCGGCGTGTCGATCCTGTACATGGGCTGGGAC
AAACACTATGGTTTCCAGCTGTACCAGAGCGACCCCAGCGGCAACTATGGAGGCTGGAAGGCGACATGCA
TCGGCAACAACAGCGCTAACGCAGTGTCCCTGCTGAAGCAGGAGTACAAGGAGGGGGAGACCAGCCTGGA
TGAGGCCCTGGCCCTCGCTGTCAAGGTGCTGAGCAAAAGCCTGGACCTGACCAAGCTGACGCCAGACAAA
GTGGAGATGGCCACGCTGACCCGTAAGGATGGCAAGACAGTGATGACTATTCTGCCCGACAACCAGGTGG
AGGCTCTCATCAAAGTCCATGAGGCTGAGGAGGCCAAGGCCGAGGCCGagaagaaaaaggaacaagaaaa
gaagaaATAG
>GENK_055
ATGTCTGCTAGAATGGCGTGTCTTACAAACATTGTTGCAGTTTTAGCCGTATGTTTCTTCGTAATCGTGT
CTGCAGGGGACGAAGCCTGCCACTCCTATGCTGGCGGTTCGGTTTATCCACAGGAAACTCGCAGGACCAC
AGGGCACACAATCCAGTGGAGCCAAGTTGTCATCTCCAAGCCAGCACCTGACTGGAATGGCACAGCTGTG
GTCAATGGTGAATTCAAGGACATCAAGCTGAGCGACTTCCGTGGGAAATACCTGGTCTTCTTCTTCTACC
CCTTGGACTTCACCTTTGTGTGTCCCACGGAGATTGTGGCTTTCAGCGACAACATTGACAAGTTTAAGAA
GATCAACACCGAGGTTGTGGCCTGTTCTGTGGATTCACAGTTCACTCACCTGGCTTGGATTAACACCCCT
CGCAGTCAGGGAGGCCTGGGGCCTCTGAAGATCCCTCTGTTGTCCGACCTCACCCACGACATTGCCAAGG
CTTACGGTGTCTATCTGCAGGACCTGGGCCACAGTCTCAGAGGGCTGTTCATCATTGATCCGAAGGGGAT
ACTGCGGCAGATCACCATGAATGACCTGCCTGTCGGCCGCTCAGTGGAGGAGACCCTGCGTTTGGTGCAA
GCTTTCCAGTACACAGATTCTCATGGGGAGGTTTGCCCTGTGAACTGGAAGCCTGGGGGCGACACAGTAA
GTTGGGTGTGCTGGAGTGTGCATGCCTGTGCACTGGAAGCCTGGGGGTGA
>GENK_056
ATGGCGACTCGAAGCCTAACAGAAGTCTTCATTTTGATGAGGAACAATGCCCTGCAAAGTAGGCATATCT
TCTCCGAGCAGACAGCGGATGACCGGACATCTCTTATGGCCAGCGCCCAGATGGACCCAGAACTGGGTCT
GGCATCAGCAAGGTCCTCCAGCCTGCCACCTGACTGGATTGACAAGGTCACCGAGATACAGTATGACTTC
ACCAAGATCAAAGAAAAAATGAAAGAGCTCTCAGCGCTGCATGACAAGCACCTGAATCGACCCACCATGG
ATGACAGTGTGGATGAGGAACATGCCATAGAGATCCAGACACAGCAGATCACACAGATGTTTGGCCGCTG
CCATCGCCTGGTGCAGCAGATTCGAGCTCGCAGTGTACAAGGGAGGCAACTGGAGCAGAAGATGGCTCAG
AACATCATCTCTTCCCTCGCTAGAACCTTACAGGAAATGTCGTCAAACTTTCGCCGCAGCCAGTCAATAT
ATTTGAAAAAGCTGAAGAGTCGAGAGGAGCGATCCCAGCAGTACTTTGGCACACACCTGGCTCCAGACAG
TGGCCTGCTAATGGACAGCTCTGTGGCTGACGATGTGCCATATGACAAGGGGTTCACCAGTGCTCAGATT
CAGCTGGTGGAGGAGAACAGCACCGTGGTCCAACACCGTGAACATGAGATTGCCCAGATCGTGCGATCCA
TACAGGACCTTAATGACATCTTCAAAGACCTGGCCACCATGATTGTAGATCAGGGGACTATACTGGATCG
TATTGACTACAACATAGAAAACTCCACAGTGGCAGTTGAGAAAGGTCTGCAGCAGTTGCAGAAAGCGGAG
AAATACCAGAAGAAAAACCGCAAGATGCTGTGCATCATCATCCTGGCACTGGTCATCATTGTTCTCATCA
TCATCCTCATCTCCGTGAAGAGCTAA
>GENK_060
atggcatcatatggtaggggctcctatgagggttttgacccttatcaagATAGTGGAGGCTCAGATTTCA
CCAGGCTGTCACAGAAGATTGGTCAGAATATTCAGAAAATTACACAGAATGTGACACTGGTCAAGAATCT
GGTGGCTCAGATTGGTACACCTCAGGATTCTGAAGATGTCCGTACCAGAGTAGAGCAGACAATCTACTAC
ACCAACCAGCTGCACAAGGAGACCAGCAGTCAGCTCAAGGAACTGGCGCAGCTGCGTTTGCCTCCCTCCT
CCTCAGAACAGAGGCAATGGAAGGTGCAAAAGGAGCGTTTCACAGATGAGTTTAGCAATCAGCTGAAGAC
CTTCCAGACAGTGCAGCGGGAGGCCGTGGAGAAAATGCGAGCCAGCGTGCAGAGGGCTCGGGCACACTCT
GGCATCAATCAGTTTCAGTCACCATTCCAAGACACCTATGAAAAGCAGCATGAGATGACAGCTCCAGGGT
ACTCCCAGACTCGTGAAGTCCTGCAGATGGAGCAGGATGTTGACCTGGAGTCACTGCAGGAGCGGGAAGA
TGTCATCAAGAAGCTGGAGAAAGACATTGTGGATGTCAACACCATCTTTAAGGACCTGGGCATGTTGGTT
CACCAGCAAGGAGAAACTCTAGACAGCATAGAAGCCAACATTGACGATGCCCAGATGTCTGTTCAAGAGG
GAACGACACAGCTCAGCAAAGCCAGGGAATATCAGCAAAAGTCACGCCGCAAGATATGCATCCTGATTAT
AATCATCCTGGTAATAATAGGCATTCTGGCACTGGTCATCTGGGGCGCCACACGATAA
>GENK_064
ATGCCTGTGCGCGACCGACTCGACGAGCTTCACTCAAAACACAAGCTGCTGACGAAAGAGGACAAGAAGG
ACAAGACAAAAACCATGAGTAAAAAAGACAACGGTCTAAATGACTTTCTGGCAAAGGCCGGTCGTATTGA
TATTGATTTGGCATCTTACAAATCTCGTATTGCCGATCTGAAAAAGGTTCAACTGGATTTGATCAATTCT
CCCTTCGCAGACAAGAAAGCTGTAGCTAGCTATGAAAGCGCAATTCAAGAGCTCACCCAACATGGTGTCC
GGCTTCGAAATGACATCCGAAAATTGGAGGAAGAGGCGGAGAAACATGGCAAAAGTAACGATGAGGCCTT
CAGTCGTGTGGCAAAGCAGCAGCTCAATGGACTCACTACTCAGTTGGCTATGGCAACCAATGACTTTTTC
AAATGCCAGTCAGATTACGCAGATAAGATGAAAGATCGATTGAAACGTCAGCTGTATGCTAGTGGTGAGA
GTGAAGTGTCAGATGAGCGGGTGAATGAGATCCTTGGGAAGGAATCGTACAGTGTGTTCACACAGAACTT
CATCTCCGAAGTGGAGGACGCAGCACAAACTTTGCAAGAATTAGAAGAGCGCCACAAAGAGATTCTAGCG
CTCGAGAAGAGCGTCACAGATGTAAACACGCTATTCAAAGAGTTAAATTTAGTGGTGTCGCAGCAAGGAG
AGACGTTGGATAACATTGAAAGAAACGTGGAAGAAGTGCATGTGCATGTGGAAGAGGGGAACGTTCATCT
GACAAATGCCAAGGAATCGCAGTCAAGAGCTCGTAGAAAGAAGTTTTGTTGCTTTGGAATCATTGGTGTG
GCAGTCGCCATACTTATTATTGTAATTATTGTTGTTGCCACACAAAACTCAGGCTGA
>GENK_072
ATGTTCCGGAATCAGTATGACAATGACGTCACCATTTGGAGTCCTCAGGGGCGTATCCACCAGCTGGAGT
ATGCCATGGAAGCCGTGAAGCAGGGATCTGCAGCAGTAGGCATCAAGAGTCGCACACATGCTATTCTGAT
CGCCCTGAAGGTACTCCCCTCAGAATTGTCGGCTCATCAGAAGAAGATCCTGCCCATTGATGATCATGTT
GCTGTGGCTATTGCTGGCCTCACTGCTGATGCCAGGCTCTTGTGCAACTTCATGAGGTCTGAGTGTCTGG
ACTCGCGCTGGGCATATGAACAGCCTCTCCCCATATCACGTCTGGTCGCCATGGTTGGCAACAAATCTCA
AATTCCTACACAGCGATATGGTCGGCGCCCATTTGGTGTTGGACTTCTTATTGCAGGATATGATTCAGCT
GGTCCCCACATCTACCAGACGTGTCCCTCAGCCAACTACTATGACTGTAAAGCCATGGCTATCGGAGCAC
GTTCCCAGTCCGCCCGCACCTACCTGGAGAAGTACCTGGACCAGTTTCCAGAGTGTACACTGGAAGAACT
GGTGAAGCATGGCCTGAGAGCACTGAGAGACACACTGCCTTCTGAGGTCAATCTGAACACCAAGAACTGT
TCCCTAGGGATCGTCAGCAAGGACATGAAATTCACCATCTACGATGACGAAAAAGTGGCTCCATACCTTG
CACTGATAGAAGGAGAGGAGAGATCCACAGCTGCAGCTGATGCTGAAGAGGGAGGAGAGACAGCAATGGC
TTCAATTGAAGAAATGCCAGCGCCAGTGCCTGTGTCCGAGGCTCCTGCTGAAGCTGGCGAAGAAGGCATG
GAGTCCTGA
>GENK_084
ATGGGTGATTTGTACGGACCTCATGCCTTTGTGATACTGGTCTTGGCACTGTCGCTTCCAGAGATTTTTG
GCCAGTCAGAGACGGCGGACACCAGTAAGTTCGCGCCTCCTGTAGGGCTGTTCAATCGTCTGGAGGAGCC
CACGGACAAGACCATCGACCAGCTGATCACCGAGGCCCTGGGTGGTATTGATGTGGCCTCCAACAAGATT
CTGGCCCCAGGCTCCTACATCCTGGCAGAACTGGACATGTACCTGTCCCAGGAACAGTTCCTCAGCCTGT
ACGAGCCCCCCAGCAACCACGTGATAAAAGGCGCCAACAGCAGCATCTCTCGCCAGTTCCCGTCCCCAAA
CGCCGCCGGTCCTCCCAGAGCCAAGCGAAAGGCCGCGCGGGACGTGATTCTCCGGTGGCCGGGAGGACAG
ATCCCCTACCAGTTTGCCCGCGGTGATTTCAGCGACAAGGAGCGCTACATGATCAAGCAGGCCATGACGG
AGTGGGAGAAGTACACCTGTCTGGTCTTCCGACCGGCCACCACCCTGGATTCCAACGTGGTCCGCTTCCA
GAATGGAGAAGGGTGCAATTCCCAGCTGGGCATGGTGGGAGGAGTCCAGCTGTTGAATCTGGATGTCGCT
GGGTGTCGCTTTAAAGGCCTGTACCTGCATGAGATCGGCCACGCCATCGGCTTGGTGCACGAGCACCAGC
TGCCCGACCGGGACCGCTACATCGACATCCTGCTGCAGCACGTGGCGCCTCACTTCCGCATCTTCTTCAA
CAAGTACACCCAGGCCGTCGTCAACCAGTTCCACGTGCCCTACGAGTACACCTCAGTCATGCACTACGGC
ATCACGGCGTTCTCGTACAACGGGCAGGCGCAGACCATCCGCGCCAAAGATCGGTCCAAGGAGTCTTCTA
TAGGAAAGGTGTACCTGAAGGAGCTGTCCTTCTCTGACGTCAAGGTTGTCAACGAGATGTACTACTGCAG
TGCCTTTTGCCCTGACGTGGTGAGGTGTGAGGGGGTGGGCTACCTGGACCAGAACTGCCAGTGTGTGTGT
CCTGACGGCACCAGGGACTGCGAGGTCCGCACGGACCAGAACCCCTCCGCTGTGGATCGTCACGGGGGTC
GCAAGGACAGCAACAGGAGGGACCAGTCTGTCGagatgtgcgagaacaagtacgacaaTTGGAAGTGCAC
GGTATGGGCCAACCAGGGGGAGTGCGAGAGGAACGGCCTGTACATGAAGCGACACTGCACCAAAGCCTGC
GGCCTGTGTGACCACCAGAGGAGGATCcaggaagcccGGAACCACTTCACTACCTGGGCCTGGCAGTGGT
TTGGAATGTTCACCAACCTGTTTCCCAAAGACTGGATGATAGGTCATGCAAGACGTGTAAAAGTACGAGA
AAGTGCAACAGTGGGAGACAGCAGGGGGAAGTGCGTGACCAACTCCAAGTGGATGGAGAGGAACTGCAAA
ATGAGCTGCAACTTCTGTGGAAACCCCGCCCTCCGAGCTGAAAGCAGCTGCCAGAACAACCATGACGACG
CCAAATGCGACAAGTGGGCCTTAGCCGGGGAGTGCGTCCTCAACGAAGACTGGATGAAGGAGAAGTGCCC
GCGCTCCTGCCACGCATGCGTAAACACCCCGAAACGCgaagaggaagaggaagaggaagtcgacacggaa
gaggaagaAGTGACGTGTTTTGACAAGCACGACACGGCAGAGTGTGGGGTGTGGAAGCGCGCGGGCGAGT
GCTCCGCTAATCCCAGCTGGATGATCGCCAACTGCCGGAGGACCTGCTCCAAGTGCGATGATGGCACGTG
CAAGAACCTGTACGACGACACGCAGTGCCAGGTGTGGGCCCAGGAGATGGAGTGCATCACCAACCGAGAG
TGGATGCACAAGAGCTGCGCCAGGGCGTGCGGCATCTGCGACAGCAACGACTCCGACACGGAGAGCCGGC
CCGACGAGGAGGACACGGGCACTGCCAAGGACACCGGAAGTGTGACGCAACGTCCGGTCGTCACGCGCAG
ACCGACCGTGAGCACCACGCGGATTCCGGACACCGAGACGTGCTACAACACCCACAACGACGTGGAATGC
GACACATGGGCCAGGACCGATCATTGTGAAATCAACCCCAAGTTCATGGAGGGCCAGTGCCGCAAGGCCT
GTGGCAAGTGCCCCAAGGACGGCGACTCGGGTCAAGACGAAGTGTGTCGAGACCAGAACTCCGGGTGTGC
AGGCTGGGCCGACCACGGCTTCTGTGACAGCAACCCCCGCTATAACCTCATCTACTGCAAGAAATCCTGT
AATAACTGTAACGGTTGCCGGGATCAGCAGTTCCTATGCAGGGTGTGGGCCAAAGCAGGCCACTGCAAGA
CCAATGCCGGCTACATGCTCCGCCAGTGCCAGCGAGCCTGCGACATATGCCAGTGA
>GENK_034
ATGGCTCAGATCGGTCAGCTGGCGATTCAGAAACCTGCCCCCGAGTTCAGCACGCAGGCCGTGGTGAACG
GGGAGTTCCAGACAGTGAAGCTCTCGCAGTACCGGGGCAAATACGTCGTCCTTTTCTTCTACCCCCTCGA
CTTCACCTTTGTGTGTCCCACGGAAATCATCGCATTCAGTGAACGTGCCGAAGAGTTCCGTTCCATCAAC
TGTGAGGTGCTGGCTGCTTCCACAGACAGTGTCTTCTCCCACTTAGCATGGGTAAACACCCCACGCAAAC
AGGGTGGTCTGGGCAACATGAACATTCCCCTGCTGGCTGACAAAACGCTGGAAATCTCCCGCCAGTATGG
CTGCCTCAAGGAGGATGAGGGCATCTCCTACAGAGCTCTGTACATCATTGATGACAAGGGCAACCTTCGT
CAGATTACCATGAACGATCTGCCAGTGGGACGATCTGTGGATGAAACGCTTCGATTGGTTCAGGCTTTCC
AGTTCACAGACAAACATGGGGAAGTGTGTCCAGCGGGCTGGAAGCCAGGGTCAGACACCATCAAGCCAAC
AGTGAAAGACAGCAAGAACTACTTCTCTAAAGCCAACTGA
>GENK_082
ATGCAACTGTACACGCATCTGTATCTGCTGGTGCTCCTGGTGGCCTTCCACCTAATCCTAGGCACGGGCA
CGCTAGGTCGTGGAGACGCACTGACTGAACGCCGTTCGGCTGATGCCACAGCGCGGAAACCTGAGCCTGT
CCTCCTGCAGAAATCCGCTGTCCGCAGCACCGATAACAATGGCAAGGACAGGTTGACTCAGAGGAAGAGG
ATTCTCAAAAAGCGAGGAAACACCGCCAGAGGCTACGAAGAAAATAGAGAGATTGCGGAGACTGTTAGAG
AACTCGATGAAATAGGAAAAAGA
>GENK_097
ATGAAACTGACGTGCGTGTTGATCGTCGCCGTGCTGTTCCTGATGGCCTGTCAACTCACTACAACTGATT
TCTTTGGAAATAAGGAGAAGAATCTTGCAATGAAATTGAGGAAGAATGTCAAAAACTCCAAGTTGACCAG
GGAATGCGATAAACCCGGCGTGGAGGGCTGTAAGCGCACCAGCAATAACTGCTGCAAAGCCTGTAAAGCA
CGGCCGGGACAAACTGGAATTTGCTCTGACAAATAG
>GENK_157_jg81649__Conopressin/Conophysin_1
ATGACGCGTTCAGCCTTGCAGATGGGACGACTGACGTTGGTGCTGTGTTTGGTGCTGCTGCTAGGGCTCA
CTACCCAGGCTTGCTTTGTCGGAAATTGCCCAGATAGTGGCAAGAGAGATGTGGACGGGAGAAAACCTAC
CAAGCCGTGCAAGTACTGTAGCTTTGGCCAGTGCGTGGGGCCCCGAATCTGCTGTGGAACTATAGGATGC
CAAATGGCATCGGCAGAAGCGAACAAGTGCCGCGAAGAGGACGACGACCCTACTCCTTGCCAGATCTTTG
GTAGCCCCTGCAACATCCACGGCAACACCCACGGCCGCTGTGTTGCTAACAACATTGGCATCTGCTGTGT
AAAAGATACTTGTGCCGTCAACTCGCGATGTCAGTAG
>GENK_158_jg81652__Conophysin_2
ATGCGCCTGTGCAGCTTCCGTGGGACAAAGGGAGGGAAGCCAGGAAAGGGGAAAAGAAGAGGGACGCATC
GATCTGAAGGAATCACAGATGACGGGGAAAGTTTGTTGATTGCACCGATTCAGTTCAGCTGCAGCCCTAA
CCTGTTGCAGTGCATGTCGTGCGGCCCTGAGGGCGTGGGCCAGTGCGTGGGACCCAGCGTTTGCTGCGGA
CTGGGCCTGGGATGCCTGATGGGAACGCCGGAAACGGAAGTCTGTCAGAAAGAGAACGAGAGTTCTGTCC
CCTGCGCGATCAGTGGTCGCCGCTGCGGCATGGACAACACGGGCAACTGTGTGGCTGATGGCATCTGCTG
TGTGGAAGATGCCTGCTCGTTCAACTCGCTGTGCAGAGTGGACACTGACCAGGAGGACTCCGTGTCGGCA
AGACAAGAGCTGCTCACGCTCATTCGCCGTCTGCTGGTCAACCGACAGTACGACTGA
>GENK_159_jg82152__Conophysin_1
ATGCAGATGGGACGACTGACGTTGGTGCTGTGTTTGCTGCAGCTGCTACTGCTCACTACCCAGGCTTGCT
TTATACGTAACTGCCCAAAAGGTGGCAAGAGAGATGTGGACGAAAGATTTCCTACCAAGGCGTGCATGTA
CTGTAGCTTTGGCCAGTGTGTGGGGCCCCATATCTGCTGTGGAGCTGGAGGATGCGAAATAGGAACCGCA
GAAGCGAGCATGTGCAGCGAAGAGGACGACGATCCTACTCCTTGCCAAGTCCTTGGTGACCACTGCGCTA
TGAACAACCCAGGCAACATCCACGGCCACTGTGTTGCTTATGGCATCTGCTGTGTGGATGatacttgtac
tacCCACTCGGGATGTCTGTAG
>GENK_160_jg83494_ANN04141__Insulin_like_growth_factor_binding_protein_1
ATGAAGAGGCAGGTCCTACTTTTTATCACGGTGATGCTGCTCACTGGCATCATGGCCGCCAAGAAATGCC
CCACCTGCGATCCCGAAGCTTGCCCGAAACTGAACGGTGCTAACTGTCTGGCAGGAACAACCAAAGACGA
GTGTGGCTGCTGTGACGTGTGCGCCAAACTAGAGGGGGAGGCCTGCGACATCAGTGCAGAAAACGATCCC
TGCGGAGATGGGCTGGAGTGCAGGGACGTGGAGGGCACGGGGCCTATCTGCCAGTGCCGCTTCCAGGAGA
TCATGTGTGGCAGTGACAACAAAACATACACCAACCTGTGCCAGCTGCTGACCACTGCTGTCCGCGAGCG
GCGCACCAATACTCTCAATGTGAAACGTGTGGGACCTTGCGAACCCGGTGCACGGATCGTGACCAAACCA
GAGTATGTCCGTAACCACACAAAGAGTAATGTCGTGCTGCAGTGCGAGGCTATGGGTATGCCCACCCCGT
CCATGACCTGGGTCTTCACCCGCGCTGACAACCAGACCTACAATGTGCCAGGTGACGATTTCAAGATGGT
GACGTCATCCCGAGGCGGCCCAGGCAAGTATATGGTGACCTCCTGGCTGCAAATCGAGGGCCTCCAGAAG
GTTCATGAGGGCGACTACACCTGTGTGGCCATTAACCAGCACCACACTGATCGTGCCAAAGCCAGGATCA
AGGTGGTGGAGAGGCAATAA
>GENK_160_jg116566__Prohormone_4b
ATGTCTTCGGCATTGAGGTTAGAGATCACAGTCCTGGTCGCCGCCATCATGGTCACGTGCTCTCACGGGC
TAAAAATAGACTTCTCCCGCCTTTCACTGCCCTCCAGGAATTACCTGCATACAGAGAAGCGATCCAGCTG
CCAAGGAAACCCATGTGATCCTTCCACGCCATTTTTATGTCGGGATTCTCCTACCTGTATCCGCCTCGTC
GACATCTGTGACGGCAAGTGGGATTGCGACGGTGGATTCGATGAGGACCCCGCTCTCTGCAATGCAGctt
cccgccctccgtttgacgccatgTACAAGTTCCTGGACGACCAGAAGCAGTGGATCATCCCCAAGCTTTT
CAACGGTGCCGACCCCGAGATGGTGGCtcacgaacttacatTGGCCGACAACATTGAGAGCCTGCAGCAC
CACCTGGGCCTGACCGAGACCAACGTCAAGAACATCCGACAAGCCTTCATCGCCGCAGTAGAAGGCGACG
AACGCCCTCTGCTGGGTCTGGGCATGCCGGAACGCTCCTGGCCGGAAGTCAAATACCTCCTGGAGACCCT
CCTGGAGAGCGGGTTCCACGTCTAA
>GENK_161_jg116586__Thyrostimulin_hormone_beta_5
atgaggaGGTTGTCCCACGTGCTGGTCTTCTTGGCTGTCCTGTGCCTGGCCCTGACACGTGCGTCCACGT
CAGAGGTCAACCCGGGCACCACGCTGCAGTGTCACGTGCGGGAGTACAGCTATCGCACCTCTAAGCCTCC
CCTGCTCAATCAGCGTGGAGATCTGGTCACGTGCGAGGGAATCGTGCGCGTGAACACATGCTGGGGCCGC
TGCGATTCCTACGAGGTCGGGGACTTCCAGATGCCATTCAAAGTGAGCCACCATCCGGTGTGTACCTACG
CGGGATACAGAAGAAGAACAGTGACTCTCGGGAATTGTCGCGGCTACCCAGACCCCACGATAGAGGTGCT
AGATGCCACGGCGTGTGCCTGTCGGCCCTGTGACTCAGCAGACACGTCCTGTGAAAATCTTGATGGCTGA
>GENK_162_jg130486__Prohormone_4a
ATGAACTCGTTCTATCCCCACTCTGCAGCTATGATGCCTTTCAACTCTTTCCACCCTCCTATGTATCCTC
TTTCCTATCTCCAACCGCCTATGGGCTATCATTTCGTCTACCCTGCAATGAACACCATGAATCCGTACAA
TCTTATGAATACCATGTACAACCCCGCCCATCCTGTGCATCTTATGAACCTCTACAATCCTATGGATCCT
GTGACCAACGTCGCCCATCCTATGAATCCCTACCATCCTATGAATCCTGTGACCAACGTCGCCCATCCTA
TGAATCCCTACCATCCTATGAATCCTGTGACCAACGTCGCCCATCCTATGAATCCCTACAATCTTATGAA
TCCTGTGACCAACGTCGCCCATCCTATGAATCCCTACAATCTTATGAATCCTGTGACCAACGTCGCCCAT
CCTATGAATCCCTACAATCTTATGAATCCTGTGACCAACGTCGCCCATCCTATGAATCCCTACAATCTTA
TGAATCCTGTGACCAACGTCGCCCATCCTATGAATCCCTACAATCTTATGAATCCTGTGACCAACGTCGC
CCATCCTATGAATCCCTACAATCTTATGAATCCTGTGACCAACCTCGCCCATCCTATGAATCCCTACAGT
CCTATGAATCCTATCAACAGCTTGTACAATCCCATGAACGTCCCATACCCCTTCCACCCCCCTATGCAAG
TGGCTTCCTATTTCCTCGCTCCTCCTCTGGGCACCTCCTACCTCCTTCCCTCTAACGGCTATGGCCACTT
CCACCCTGTTCCTATGCAGGCTGCCTCCAAACTTCTCCAGCCTTCCCTGGTCGCTGCGTCACCGCTCAAT
CTCCACATCCCGTACTCCTACCAAGCTGGTATGTACTCTCCTTACAACTTGCCCCCGTATCATCCGTCGG
CAGCGCTCCAAACCCTGTATCCGCCCTATGGCTACGCTGCTGGTGTTCCTGGTGCCATGGCATGGAATCA
GTTCGGGGGAGCTGCCTGGAATCCCTATTCCGCCATGGGTTACGGAGCTTATCCTCTGTGGCCGTCTCAG
TTCGCTCACATGTGGCCACTCCATCCTTACTACCAGACCGTGGTGCCCGCCCAAGAGGGTATGTGCTCTT
ATGACCGACCCTTCCAGTGTTGGGGTAGTTCCACTTGTATCACCATTGATGCCGTTTGTGACAAGACTTT
TGACTGCAACAACCACGCTGACGAAGACCCGCGAATTTGCATTGCGGGGCGGCGCCCAGACTATGGCACC
CTCGTGTCGTACTTGGCGCTTCCGGACCAGAAGTGGATGCTGCAGAAACTCTTCAACAACGTGGACCCTT
ACACGACCGCATATGCACTGAAATTGGCCACCAGCCTAGGCGATCTCCGCTGGTCACTGGCTCTCACCAA
CGAGAACATCAACAACACCAAGGCGGTGTTGGAGGCGGTGAAGAACGACGACAAGGAACCCTTGCTTGTT
GTCCACGGACTTCTTTTCGGACTGAGGCTGATCAGGAATAAACAGTACAGCCAAGAAGAGAAGAATATCC
ATCAAAGAGGATGGAACCAGCGTCAGAAACCAATCCAgtctGTCAAGCAACATATAATGGGCTATTGCGT
CCCAGAGTTCAAAGGTCACAATGGGATGTCGCGTCCCAAAAAAGAGGTCAAAGGTCTAGTGACTCATTAC
AGGTCCACTGATCTATGCCAGGTTCAACACGGGCGGATAAATCAGAATGAGCCAATGAGACCAAGAGCCT
CAGAGTGGATCACAGTTACCGAACCATAG
>GENK_163_jg130488__Prohormone_4b
ATGGATGTCACTTTCTTGTTGGCCGCCATTGCCGTCACGTGGGTATGTGGGCTAAGAATAGGCTTCTCCC
TACCCCCGCGGTCCTTCATCcaacatcctaagcgttcctcctgtcaggGGAACCCCTGTCATCCCTCCAG
GCCCTTCCTGTGCCTGCGGATCCAGAGTTGTGTTCGTCTGATCGATGTGTGTGACGGCAAGTGGGACTGC
GAGGACGGCTTCGACGAGGACCCTGCCGTCTGCGCTGCTGTCAGCCGGCCCCCTGAGGACGCTCTGTGGC
ACTTCCTGGAGCGCCAAAAGCAGTGGATCCTCCCGCAGCTCTTCCACGGGGCAGACCCCCAGTTGGTGGC
CCATGAACTCACCGTGGCCAACACGGTGGGAGACCTCCAGAAGAGCCTGGGTCTCACCACCCAGAACATG
GACAACATCCGCAAAGCCGTAGAGGGCGCCTTGGAGGGCGACGAACGCTTCCTCCTGAAGCTGGGCATGC
CCGCGCGGGCGTGGCCAGAGGTCAAGGACCTCCTGGAGACCCTCTACAACACCGGCCTGGACGTCTGGAC
CAAGTGA
>GENK_164_jg130495__Thyrostimulin_hormone_beta_5
ATGCGGAAGCTGATGGACAAAGTCACGCGACTGGTCAGAGTCCGGCCGGTCGTCATGGTGATGCCCCTCG
TGCTGTCCTTGGCTCTGACCCCTCCTCCGCTCTGCCACGCCACGCTGGTCAACCCGCGCACCACCCTGCA
GTGCCACGTGCGGTCCTACACCTTCCGGGCCACCAAACCACCAATCATCAACGAGAACGGCGACCTCGTG
ACCTGCCAGGGGGACGTGCACGTGAAATCCTGTTGGGGACGATGTGATTCCAGCGAGATCGGAGATTTCA
AGATGCCCTTCAAGATCAGCAACCATCCGGTGTGTACCTACACAGGCCGGGTCAGTCGAACTGTCAGCCT
CAGTCAGTGTGTCGGGTACCCAGACCCCACGGTGCAGGTCTTTGATGCCACAGGCTGTTCCTGCCGATTC
TGCAACTCGGATTTTACCAGCTGCGAAAATCTCAACGGCTGA
>GENK_165_jg130506__Thyrostimulin_hormone_alpha
ATGGTCTGTGACTGCTGTCTGTCCCCGCCAGGTCACACGCGAGTGGTCAAGATTCCAGACTGCGTGCCGT
TCCAGATGACCACCAACGCGTGTCGAGGCTTCTGCGTGTCCTACGCCATCCCCTCGCCCTACCGGACCCT
GGCCTACAACCCCAACCACATCATCACCTCCAGGGCCGAGTGCTGTGACATCATCGACACTCATGACATC
CCAGTTCAAGTCAGATGCGTGGACGGCGTGAAGGAGATCGTGTTCAAATCGGCGAAGAACTGCGCGTGCT
CCATTTGTCGACGAGAGTGA
>GENK_166_jg123712__Conorfamide
ATGTCTGGCTTTGGATTCCTGCTACTTGCCCTGCTGCTTCTGGTGACTGTGGAAGCCACTAAAGTGGAAA
AGGAGACAAATGGAATGCAAATTAACCGGATGAGAACGGCCGACGAtgattatataagATTTGGCCGCCG
AGATATGCAATCTCCACTATTGTCCGAATGGCTCCGAACCCGAGTGCTGGGGTTCCGACAGCCGTCGTCA
CAGAAACAATGA
>GENK_167_jg124751_Insulin_related_peptide_1
ATGGCGTTGACGTGGCCCAGCTCTCCTCCAGtgctgctgatgctgctgctgagcctgctggcgctgcaac
tctgcGCCGTCTACGGCAGTTACGAGCACACCTGCACGTTGGCCACGCGCTCCCGGGGCGCTCACCCTAG
CGGGATCTGCGGCAGGAACCTGGCTCGGATCGTCAGCGTCCTGTGCACGCCCCGGGGCTACGTGAGCAAC
TGGTTCACCAAGAGATCCGCCCCCAACAACCCAGCCGAGACCTTCGTGGACCAGAATCTGCGGGGCGTGC
TGTTGAACAAGAGGGAGGCGCTGTCCTACCTGCGCCATCGGGAACCCCGGGCCGCCAGGGGTACCTTCGG
CTCCCAAGGGATCACGTGCGAATGCTGCTTCAACCAGTGTACTTACTATGAACTTCTACAGTACTGTAAC
TAG
>GENK_168_jg13604__Insulin_related_peptide
ATGCTGGGTTTCCTGTTGCACGTGCACGTGGCGCGGGCGGGTCTGGAGCACACCTGCACTCTGGAAACGC
GCCTGCAAGGAGCTCACCCACGGGGCATCTGCGGCAGCAAGCTGCCTAACATCGTCCACACCGTCTGTCA
GGTCATGGGCAGGGGCTACGCGGGCGGTCAGCGTCAATTACGCAAGAGGACCTCCATGATAGATTCTGAC
GACATGGAGGCAGACGAAGGGAGTCTAGGTGGCTTCTTGATGAGCAAGAGACGGGCGTTGTCGTACCTGC
AGAAGGAGACGAACCCGCTGGTGATGGCTGGATATGAGCGCAGGGGGATACAGAAGCGACACGGAGACCA
GGGGATCACCTGTGAATGCTGCTATAATTTCTGCAGTTTTCGCGAACTTGTGCAGTACTGCAATTAA
>GENK_169_jg49843__Insulin_related_peptide_4
ATGACGACATTGTCCTACTTTCTGCTGGTGGCCCTAGGCCTTCTGCTGTACGTGTGTCAATCTTCCTTTG
GCCAGGAACATTCCTGCCAGCCTGATGACCCTAATCACCCGGATGGCAAATGTGGACCAGCATTGTCTGA
GTATCGCGAAGAACAGTGTGAAGAAGAGGAAGCTGAGCAAGGCGGAACAAATAACGCAAGGAAGAAGAGA
GGGCGGGCTTCCCCACTGTGGAAGCGACGGGGCTTTCTCTCCATGCTGAAGACACGGGCCAAGAGGAATG
AAGCATTTCGTCTGCAGAGAGCTTACACGGGAATTGTCTTGGACCACAGAAGCAATGCGGTGCTTAAGAC
CCACTGTACACAGCAGCTGCTGCAATCTCACTCCAAGGGACTCAGTGACAACGCTAGGCTGATTTACCAA
GAGAAGGAACCGATCCTGGCAGCTATCATGTCCCAAGCAGCTGACGCTGACAGATAA
>jg122785__Insulin_related_peptide_2
ATGGCCAGACGGTTGGGCTTCCTCATTGTGGCTTTGGGCCTCTTGCTGCACTGGAGCCATGCCGGTCAAG
AACACTACTGTAACCCAGGACAACGGAAACATCCACAGGGTGTGTGTGGACCAGCATTGGCGGAGTTGGT
CAGTATCACATGTCACGAAAGTAGAGGATCACACCGCTGGGGGAGAGAGAATGTCAGCCAGCTGAAGAAG
CGATGGAGCATTGCTTCGCTGCTGAAGACACGCGCCAAGAGAGGAATTCGGCCCCGCGGCATCGTCTGTG
AATGTTGC
