# Supplementary material for: Comparative analysis of venom genes in the chromosome-level genomes of two closely related cone snails
Source: BMC Genomics. 2026 Mar 18;27:409. doi: 10.1186/s12864-026-12745-4 (PMC13112664; doi:10.1186/s12864-026-12745-4)
Supplement: Supplementary file 1 — Supplementary Material 1. [file 12864_2026_12745_MOESM1_ESM.zip › SupplMattNew/Supp Table S5 New.xlsx]

## Sheet: Venom Genes - OGs
Supplementary Table S5. Orthogroup inference between K. canariensis and L. ventricosus. Venom genes within orthogoups between K. canariensis (GENK) and L. ventricosus (GENM), including flanking regions (+-200000 pb) and their percent identity, aligned length, and genomic coordinates in both species. Gene superfamilies are indicated along with their chromosomal locations. Abbreviations: CTX, conot…
	MEAN PERCENT IDENTITY (%)	ALIGNED LENGTH	ALIGNED LENGTH PERCENTAJE	±200000 base pair	KALLOCONUS CANARIENSIS					LAUTOCONUS VENTRICOSUS
ORTHOGROUP				GENE SUPERFAMILY	REGION COORDINATES	GENE ID	CHR	GENE START	GENE END	REGION COORDINATES	GENE ID	CHR	START	END	HChr	NHChr	Single-copy			No. Of OGs with at least one gene of each species	86
OG095	81.9385	293845	0.734613	TXNDC15	77142272-77548375	GENK_003	1	77342272	77348375	13570077-13994376	GENM_016	3	13770077	13794376		1				No. Of genes within OGs (K. canariensis)	118
OG005	84.5548	310797	0.776992	D_1	8450853-8855762	GENK_006	3	8650853	8655762	135692926-136118733	GENM_026	3	135892926	135918733	1					No. Of genes within OGs (L. ventricosus)	159
OG092	87.4912	287756	0.71939	Conopressin/Conophysin_1	26405710-26832095	GENK_157	3	26605710	26632095	98048652-98463394	GENM_021	3	98248652	98263394	1					Genes in HChr	102
OG232	85.9675	261104	0.65276	Conopressin/Conophysin_2	26489230-26901725	GENK_158	3	26689230	26701725	113214156-113614275	GENM_022	3	113414156	113414275	1					Genes in NHChr	16
OG092	83.9982	228518	0.571295	Conopressin/Conophysin_1	39647006-40056088	GENK_159	3	39847006	39856088	98048652-98463394	GENM_021	3	98248652	98263394	1
OG078	86.5958	278822	0.697055	H_2b	66337557-66749948	GENK_007	3	66537557	66549948	64067277-64482918	GENM_017	3	64267277	64282918	1		1		Identity	pident<70%	0	0
OG084	80.5022	234059	0.585148	O2_2_Contryphan	17087308-17494565	GENK_010	4	17287308	17294565	92692784-93099559	GENM_178	14	92892784	92899559		1	1			pident>70%	118	1
OG121	86.5742	312457	0.781142	B1	46040490-46440847	GENK_011	4	46240490	46240847	89473742-89874098	GENM_036	4	89673742	89674098	1					pident>80%	118	1
OG040	86.4439	239206	0.598015	B1	46293011-46693338	GENK_012	4	46493011	46493338	88795782-89196096	GENM_033	4	88995782	88996096	1					pident>90%	3	0.0273
OG042	86.1493	354985	0.887463	Conkunitzin3	48856254-49264895	GENK_013	4	49056254	49064895	80349242-80761855	GENM_103	12	80549242	80561855		1			Coverage	coverage>40%	118	1
OG292	85.3288	200265	0.500663	Prohormone_4b	70101826-70569236	GENK_160	4	70301826	70369236	52353386-52918239	GENM_029	4	52553386	52718239	1					coverage>50%	118	1
OG235	85.996	373429	0.933573	Thyrostimulin hormone beta 5	71138555-71542588	GENK_161	4	71338555	71342588	55359957-55767381	GENM_030	4	55559957	55567381	1		1			coverage>60%	60	0.5455
OG001	85.0976	211238	0.528095	M_3a	0-284197	GENK_015	5	79883	84197	67981595-68715854	GENM_057	5	68515782	68515854	1					coverage>70%	25	0.2273
OG001	88.5387	246900	0.61725	M_3a	0-341260	GENK_016	5	134963	141260	67981595-68715854	GENM_057	5	68515782	68515854	1				Combined	pident>70% AND coverage>50%	118	1
OG001	83.0655	212503	0.531258	M_3a	150090-555528	GENK_017	5	350090	355528	67981595-68715854	GENM_057	5	68515782	68515854	1					pident>80% AND coverage>50%	118	1
OG001	86.8458	270310	0.675775	M_3a_WF	402097-809796	GENK_018	5	602097	609796	67981595-68715854	GENM_057	5	68515782	68515854	1					pident>90% AND coverage>50%	3	0.0273
OG001	86.075	247325	0.618313	M_3a	4252997-4671055	GENK_019	5	4452997	4471055	67981595-68715854	GENM_057	5	68515782	68515854	1
OG024	84.5202	249409	0.623522	C_ContulakinG	14495559-14907615	GENK_020	5	14695559	14707615	15514351-15921939	GENM_044	5	15714351	15721939	1
OG043	84.5285	250268	0.62567	M_3b	16360476-16776857	GENK_021	5	16560476	16576857	17714819-18138464	GENM_046	5	17914819	17938464	1		1
OG002	85.3252	270664	0.67666	M_2	18748053-19161082	GENK_022	5	18948053	18961082	76716967-77155209	GENM_064	5	76916967	76955209	1
OG002	87.2277	209524	0.52381	M_2	18934564-19345145	GENK_023	5	19134564	19145145	19936864-20358776	GENM_050	5	20136864	20158776	1
OG001	85.8334	207918	0.519795	M_3a_WF	54265987-54673753	GENK_024	5	54465987	54473753	67981595-68715854	GENM_057	5	68515782	68515854	1
OG157	89.3012	302918	0.757295	Conkunitzin11	57235600-57636146	GENK_025	5	57435600	57436146	36850602-37253301	GENM_054	5	37050602	37053301	1
OG157	86.5758	269308	0.67327	Conkunitzin11	57242099-57644060	GENK_026	5	57442099	57444060	36850602-37253301	GENM_055	5	37050602	37053301	1
OG051	88.8688	237802	0.594505	M_2_WF	57278288-57696781	GENK_027	5	57478288	57496781	36736880-37173621	GENM_053	5	36936880	36973621	1		1
OG129	83.1371	211805	0.529513	M_6	57707649-58143756	GENK_028	5	57907649	57943756	36254112-36666314	GENM_052	5	36454112	36466314	1		1
OG001	82.7953	255315	0.638288	M_3a	57879288-58282798	GENK_029	5	58079288	58082798	67981595-68715854	GENM_057	5	68515782	68515854	1
OG002	87.4697	209066	0.522665	M-1	66787518-67190728	GENK_030	5	66987518	66990728	19936864-20358776	GENM_050	5	20136864	20158776	1
OG087	87.3593	207190	0.517975	T_1	73449252-73855464	GENK_031	5	73649252	73655464	133645072-134054352	GENM_007	1	133845072	133854352		1
OG123	87.8143	256860	0.64215	Conkunitzin1	12308063-12708643	GENK_032	6	12508063	12508643	13621760-14022338	GENM_071	6	13821760	13822338	1		1
OG038	88.3112	259188	0.64797	Cver04	20512849-20936633	GENK_036	7	20712849	20736633	22408677-22826700	GENM_078	7	22608677	22626700	1
OG038	84.0738	265697	0.664242	Cver04	20605458-21024935	GENK_037	7	20805458	20824935	22408677-22826700	GENM_078	7	22608677	22626700	1
OG107	87.7582	224581	0.561453	Conkunitzin8	50203019-50603220	GENK_040	7	50403019	50403220	75946266-76347637	GENM_084	8	76146266	76147637		1
OG009	82.6955	264761	0.661902	Rimp01	17925187-18325379	GENK_041	8	18125187	18125379	24796352-25210014	GENM_273	27	24996352	25010014		1
OG065	87.9504	302741	0.756853	O1_4	75329132-75744053	GENK_046	9	75529132	75544053	10394125-10800806	GENM_086	9	10594125	10600806	1		1
OG149	83.4095	235193	0.587982	Prohormone 4a	6864875-7335379	GENK_162	10	7064875	7135379	87388939-87803798	GENM_095	11	87588939	87603798	1		1
OG292	84.0716	234544	0.58636	Prohormone_4b	7038614-7455681	GENK_163	10	7238614	7255681	87105481-87547538	GENM_094	11	87305481	87347538	1
OG234	88.3502	238301	0.595753	Thyrostimulin_hormone_alpha	7541761-7956251	GENK_165	10	7741761	7756251	87493379-87907724	GENM_096	11	87693379	87707724	1
OG126	88.8723	214591	0.536478	Conkunitzin4	29971557-30384444	GENK_047	10	30171557	30184444	64395478-64807296	GENM_093	11	64595478	64607296	1		1
OG304	88.9643	208270	0.520675	Conorfamide	4797320-5211471	GENK_166	11	4997320	5011471	4690986-5091058	GENM_107	13	4890986	4891058	1
OG064	88.435	331689	0.829222	O1_2	21429995-21836698	GENK_049	11	21629995	21636698	66067299-66478327	GENM_228	20	66267299	66278327		1	1
OG237	87.7357	269953	0.674883	O1_3	21963366-22367378	GENK_050	11	22163366	22167378	24030815-24430893	GENM_115	13	24230815	24230893	1		1
OG233	86.9016	251488	0.62872	Insulin-related peptide 2	30824082-31235997	GENK_167	11	31024082	31035997	33062482-36471090	GENM_119	13	36262482	36271090	1		1
OG006	84.8158	217849	0.544623	H_1a	70629548-71135246	GENK_052	11	70829548	70935246	23788628-24188693	GENM_114	13	23988628	23988693	1
OG151	84.6245	273238	0.683095	Conohyaluronidase	74056353-74456611	GENK_053	11	74256353	74256611	88699239-89120989	GENM_128	13	88899239	88920989	1
OG087	89.1531	239928	0.59982	T_1	63494916-63935218	GENK_058	12	63694916	63735218	133645072-134054352	GENM_007	1	133845072	133854352		1
OG027	84.9658	381024	0.95256	T_1	79397636-79810733	GENK_059	12	79597636	79610733	86016642-86420033	GENM_138	15	86216642	86220033	1
OG098	84.5752	204221	0.510552	I1_2	57951910-58352069	GENK_061	13	58151910	58152069	68040276-68451562	GENM_101	12	68240276	68251562	1		1
OG050	87.6496	212195	0.530488	I1_2	57951910-58368188	GENK_062	13	58151910	58168188	68666914-69091364	GENM_102	12	68866914	68891364	1		1
OG042	84.4646	253406	0.633515	I3	66168233-66573961	GENK_063	13	66368233	66373961	80349242-80761855	GENM_103	12	80549242	80561855	1
OG023	86	209579	0.523948	Ferritin	27225442-27629176	GENK_066	14	27425442	27429176	30365052-30768926	GENM_142	16	30565052	30568926	1
OG023	87.1173	288998	0.722495	Ferritin	30935434-31343536	GENK_067	14	31135434	31143536	35246461-35653655	GENM_143	16	35446461	35453655	1
OG290	84.7415	287774	0.719435	Insulin-related peptide 1	36590085-37027335	GENK_168	14	36790085	36827335	42818613-43220987	GENM_150	16	43018613	43020987	1		1
OG058	85.6851	265589	0.663972	Rimp03	39464134-39873514	GENK_068	14	39664134	39673514	46020698-46422068	GENM_151	16	46220698	46222068	1		1
OG077	88.3354	276637	0.691593	Conkunitzin12	63100510-63523806	GENK_070 (t1 & t2)	14	63300510	63323806	73917919-74341339	GENM_152	16	74117919	74141339	1		1
OG041	85.278	283434	0.708585	Conkunitzin3	63422691-63835161	GENK_071	14	63622691	63635161	74316363-74734861	GENM_155	16	74516363	74534861	1		1
OG096	85.5412	207225	0.518062	PPCTI6	67018092-67428487	GENK_073	14	67218092	67228487	29889384-30297648	GENM_129	14	30089384	30097648		1
OG007	85.4241	233358	0.583395	Conkunitzin3	69055520-69463040	GENK_074	14	69255520	69263040	81265083-81665160	GENM_169	16	81465083	81465160	1
OG007	86.0889	208398	0.520995	Conkunitzin3	70834755-71241198	GENK_075	14	71034755	71041198	81265083-81665160	GENM_169	16	81465083	81465160	1
OG179	88.4849	265235	0.663088	O2_9	27087421-27495823	GENK_076	15	27287421	27295823	32480074-32889581	GENM_082	8	32680074	32689581	1		1
OG107	91.3726	342718	0.856795	Conkunitzin8	59200392-59604398	GENK_077	15	59400392	59404398	75946266-76347637	GENM_084	8	76146266	76147637	1
OG010	88.5198	235740	0.58935	I4	29016301-29430186	GENK_078	16	29216301	29230186	58778385-59186513	GENM_130/GENM_131	14	58978385	58986513	1		1
OG005	87.0054	201880	0.5047	D_3	60609751-61015441	GENK_079	17	60809751	60815441	72785713-73192148	GENM_197	18	72985713	72992148	1
OG020	86.0313	276586	0.691465	Conkunitzin 9	7384941-7785903	GENK_080	18	7584941	7585903	78386132-78790072	GENM_184	17	78586132	78590072	1
OG097	82.7023	278476	0.69619	B1	11119592-11519898	GENK_082	19	11319592	11319898	27049812-27450114	GENM_202	19	27249812	27250114	1		1
OG028	93.0348	321092	0.80273	T_2_WF	8889503-9298643	GENK_086	20	9089503	9098643	31875034-32285314	GENM_354	31	32075034	32085314		1
OG238	89.032	261334	0.653335	O1_2	12068633-12483045	GENK_087	20	12268633	12283045	15484502-15897825	GENM_210	20	15684502	15697825	1		1
OG026	87.3023	206638	0.516595	O1_2	13515985-13924514	GENK_088	20	13715985	13724514	4498865-4920579	GENM_208	20	4698865	4720579	1
OG026	85.7353	243231	0.608078	O1_2	13569957-13987113	GENK_089	20	13769957	13787113	4498865-4920579	GENM_208	20	4698865	4720579	1
OG044	86.1523	264396	0.66099	O1_2	30087094-30507447	GENK_090	20	30287094	30307447	35285170-35695886	GENM_211	20	35485170	35495886	1
OG200	80.0021	209230	0.523075	Conikotikot6	31215127-31627486	GENK_091	20	31415127	31427486	36491505-36896566	GENM_213	20	36691505	36696566	1		1
OG120	87.3779	208936	0.52234	Conkunitzin4	32240774-32653434	GENK_092	20	32440774	32453434	37831531-38231685	GENM_214	20	38031531	38031685	1
OG107	88.2462	281728	0.70432	Conkunitzin2	34604233-35004460	GENK_093	20	34804233	34804460	75946266-76347637	GENM_084	8	76146266	76147637		1
OG124	88.9186	235582	0.588955	Conkunitzin2	34609831-35014294	GENK_094	20	34809831	34814294	40727207-41133054	GENM_217	20	40927207	40933054	1		1
OG063	82.9144	287011	0.717527	O1_2	34645987-35056804	GENK_095	20	34845987	34856804	4582903-4998447	GENM_209	20	4782903	4798447	1
OG101	85.9174	201938	0.504845	O1_2	36720263-37133407	GENK_096	20	36920263	36933407	43398689-43806223	GENM_218	20	43598689	43606223	1		1
OG066	86.064	213631	0.534077	O1_6	41488510-41903777	GENK_097	20	41688510	41703777	48721237-49126376	GENM_220	20	48921237	48926376	1
OG173	86.9428	316269	0.790673	O1_2	41988967-42389053	GENK_098	20	42188967	42189053	49428057-49834117	GENM_222	20	49628057	49634117	1		1
OG082	83.6195	249234	0.623085	O1_2	54223708-54635346	GENK_100	20	54423708	54435346	61227017-61644032	GENM_224	20	61427017	61444032	1
OG130	83.7634	270784	0.67696	O1_2	56146996-56578530	GENK_101	20	56346996	56378530	66012500-66450205	GENM_227	20	66212500	66250205	1		1
OG155	86.9626	235259	0.588148	O1_2	58066046-58485875	GENK_103	20	58266046	58285875	68104233-68529227	GENM_231	20	68304233	68329227	1		1
OG157	83.0294	224707	0.561767	Conkunitzin4	20129547-20530736	GENK_107	22	20329547	20330736	36850602-37253301	GENM_054	5	37050602	37053301		1
OG009	85.3012	210394	0.525985	Rimp01	26206971-26643876	GENK_108	23	26406971	26443876	24796352-25210014	GENM_273	27	24996352	25010014	1
OG009	87.5378	213729	0.534323	Rimp01	39637741-40052661	GENK_110	23	39837741	39852661	24796352-25210014	GENM_273	27	24996352	25010014	1
OG095	86.1327	233668	0.58417	PDI_A4	26556815-26974958	GENK_113	25	26756815	26774958	13570077-13994376	GENM_016	3	13770077	13794376		1
OG015	85.5649	218421	0.546053	I2_1	30823622-31244229	GENK_114	25	31023622	31044229	36326029-36756307	GENM_245	23	36526029	36556307	1		1
OG099	85.9144	214115	0.535288	I2_2	46658474-47059373	GENK_115	25	46858474	46859373	13857427-14268249	GENM_244	23	14057427	14068249	1
OG099	81.8507	213209	0.533022	I2_2	46728262-47129112	GENK_116	25	46928262	46929112	13857427-14268249	GENM_244	23	14057427	14068249	1
OG145	86.4398	344230	0.860575	Pmag02	57687418-58091639	GENK_117	25	57887418	57891639	542166-946948	GENM_243	23	742166	746948	1		1
OG025	84.8871	255120	0.6378	E-2	35519166-35926528	GENK_119	26	35719166	35726528	53208589-53629940	GENM_262	25	53408589	53429940	1
OG025	85.0234	238199	0.595498	E_1	35719919-36126563	GENK_120	26	35919919	35926563	53208589-53629940	GENM_262	25	53408589	53429940	1
OG003	85.1893	211642	0.529105	Conodipine2	43452124-43852814	GENK_121	26	43652124	43652814	41890332-42326167	GENM_259	25	42090332	42126167	1
OG031	81.1898	210238	0.525595	F_2	6201222-6608199	GENK_122	27	6401222	6408199	58539715-58939824	GENM_267	26	58739715	58739824	1
OG031	87.6712	273626	0.684065	F_2	6269065-6670656	GENK_123	27	6469065	6470656	58539715-58939824	GENM_267	26	58739715	58739824	1
OG105	87.0173	238101	0.595252	Rimp02	9535306-9949880	GENK_126	28	9735306	9749880	14467322-14867422	GENM_291	29	14667322	14667422	1		1
OG174	87.9439	258692	0.64673	O1_9	16613921-17014074	GENK_127	28	16813921	16814074	1048919-19457673	GENM_294	29	19248919	19257673	1		1
OG112	87.5141	331700	0.82925	O1_2	32559390-32975541	GENK_129	29	32759390	32775541	22459600-22876489	GENM_282	28	22659600	22676489	1		1
OG239	81.4868	218645	0.546612	Conikotikot6	713614-1123328	GENK_130	31	913614	923328	48469953-48870037	GENM_321	30	48669953	48670037	1
OG240	88.0301	310797	0.776992	Conikotikot3	4812822-5204651	GENK_134	31	5012822	5004651	56786296-57204545	GENM_334	30	56986296	57004545	1		1
OG075	87.2236	210234	0.525585	A2	9190767-9609571	GENK_136	31	9390767	9409571	49344453-49744516	GENM_327	30	49544453	49544516	1
OG154	88.1533	319347	0.798368	A_1_4/7	9252561-9687429	GENK_137	31	9452561	9487429	49561882-49961960	GENM_331	30	49761882	49761960	1		1
OG013	84.5828	274836	0.68709	A_1_4/7	9508795-9923790	GENK_138	31	9708795	9723790	49714603-50118066	GENM_332	30	49914603	49918066	1
OG013	88.1527	218308	0.54577	A_1_4/7	9747202-10157260	GENK_139	31	9947202	9957260	49714603-50118066	GENM_332	30	49914603	49918066	1
OG076	87.6336	261044	0.65261	Conikotikot3	11965756-12370743	GENK_140	31	12165756	12170743	48512316-48925677	GENM_325	30	48712316	48725677	1		1
OG197	87.5168	301120	0.7528	Conikotikot6	12505509-12913766	GENK_141	31	12705509	12713766	48233537-48633662	GENM_322	30	48433537	48433662	1
OG239	87.0169	319800	0.7995	Conikotikot6	12550378-12974870	GENK_142	31	12750378	12774870	48469953-48870037	GENM_321	30	48669953	48670037	1
OG026	83.6557	294623	0.736557	O1_2	27446191-27846287	GENK_143	31	27646191	27646287	4498865-4920579	GENM_208	20	4698865	4720579		1
OG033	91.9385	243049	0.607622	O1_1	36850705-37250819	GENK_145	31	37050705	37050819	23493969-23911755	GENM_316	30	23693969	23711755	1
OG049	89.9543	257463	0.643657	H_2a	37140613-37547605	GENK_146	32	37340613	37347605	2251419-2678317	GENM_385	33	2451419	2478317	1
OG000	82.1023	220439	0.551098	T_3_WF	3990680-4397680	GENK_148	33	4190680	4197680	54356280-54756324	GENM_371	31	54556280	54556324	1
OG102	87.2236	210234	0.525585	T_2	27113300-27520117	GENK_149	33	27313300	27320117	31994587-32394650	GENM_355	31	32194587	32194650	1
OG034	88.1533	319347	0.798367	O3_2	38025637-38432280	GENK_150	33	38225637	38232280	6515265-6923810	GENM_335	31	6715265	6723810	1		1
OG060	84.5828	274836	0.68709	Cver03	38935355-39345049	GENK_151	33	39135355	39145049	8442236-8865576	GENM_340	31	8642236	8665576	1		1
OG028	88.1527	168308	0.42077	T_2_WF	41880802-42294117	GENK_152	33	42080802	42094117	31875034-32285314	GENM_354	31	32075034	32085314	1
OG181	87.6336	161044	0.40261	O3_WF	42064676-42483441	GENK_153	33	42264676	42283441	15471771-15883343	GENM_341	31	15671771	15683343	1		1
OG074	87.5168	301120	0.7528	Txndc5	36951592-37352049	GENK_154	34	37151592	37152049	1854542-2277618	GENM_278	28	2054542	2077618		1
OG074	87.0169	319800	0.7995	Txndc5	36959122-37359239	GENK_155	34	37159122	37159239	1854542-2277618	GENM_278	28	2054542	2077618		1
OG012	83.6557	294623	0.736557	O1_3	11484292-11894564	GENK_156	35	11684292	11694564	20247099-20647182	GENM_396	34	20447099	20447182	1
															102	16	40
															TOTAL	118

## Sheet: Orthogroups
Supplementary Table S5. Orthogroup inference between K. canariensis and L. ventricosus. Venom genes within orthogoups between K. canariensis (GENK) and L. ventricosus (GENM), including flanking regions (+-200000 pb) and their percent identity, aligned length, and genomic coordinates in both species. Gene superfamilies are indicated along with their chromosomal locations. Abbreviations: CTX, conot…
		Kalloconus canariensis															Lautoconus ventricosus
Orthogroup	Gene Superfamily	No. Of genes	Chr	Gen1 ID	Chr	Gen2 ID	Chr	Gen3 ID	Chr	Gen4 ID	Chr	Gen5 ID	Chr	Gen6 ID	Chr	Gen7 ID	No. Of genes	Chr	Gen1 ID	Chr	Gen2 ID	Chr	Gen3 ID	Chr	Gen4 ID	Chr	Gen5 ID	Chr	Gen6 ID	Chr	Gen7 ID	Chr	Gen8 ID	Chr	Gen9 ID	Chr	Gen10 ID
OG000	T_3_WF	1	33	GENK_148													6	31	GENM_369	31	GENM_370	31	GENM_372	31	GENM_374	31	GENM_376	31	GENM_377
OG001	M_3a	7	5	GENK_015	5	GENK_016	5	GENK_017	5	GENK_018	5	GENK_019	5	GENK_024	5	GENK_029	4	5	GENM_057	5	GENM_058	5	GENM_059	5	GENM_060
OG002	M_2	3	5	GENK_022	5	GENK_023	5	GENK_030									6	5	GENM_049	5	GENM_050	5	GENM_062	5	GENM_064	5	GENM_065	5	GENM_066
OG003	Conodipine2	1	26	GENK_121													3	25	GENM_259	25	GENM_260	25	GENM_261
OG005	D_1	2	3	GENK_006	17	GENK_079											5	18	GENM_197	3	GENM_025	3	GENM_026	3	GENM_027	3	GENM_028
OG006	H_1a	1	11	GENK_052													2	13	GENM_114	13	GENM_127
OG007	Conkunitzin3	2	14	GENK_074	14	GENK_075											8	16	GENM_160	16	GENM_161	16	GENM_162	16	GENM_163	16	GENM_165	16	GENM_166	16	GENM_167	16	GENM_169
OG009	Rimp01	3	8	GENK_041	23	GENK_108	23	GENK_110									1	27	GENM_275
OG010	I4	1	16	GENK_078													1	14	GENM_130
OG012	O1_3	1	35	GENK_156													4	34	GENM_396	34	GENM_397	34	GENM_398	28	GENM_286
OG013	A_1_4/7	2	31	GENK_138	31	GENK_139											1	30	GENM_332
OG015	I2_1	1	25	GENK_114													1	23	GENM_245
OG020	Conkunitzin9	1	18	GENK_080													2	17	GENM_183	17	GENM_184
OG023	Ferritin	2	14	GENK_066	14	GENK_067											2	16	GENM_142	16	GENM_143
OG024	C_ContulakinG	1	5	GENK_020													2	5	GENM_044	5	GENM_045
OG025	E-2	2	26	GENK_119	26	GENK_120											3	25	GENM_262	25	GENM_263	25	GENM_264
OG026	O1_2	3	20	GENK_088	20	GENK_089	31	GENK_143									2	20	GENM_208	20	GENM_209
OG027	T_1	1	12	GENK_059													3	15	GENM_137	15	GENM_138	15	GENM_139
OG028	T_2_WF	2	33	GENK_152	20	GENK_086											1	31	GENM_354
OG031	F_2	2	27	GENK_122	27	GENK_123											2	26	GENM_268	26	GENM_269
OG033	O1_1	1	31	GENK_145													3	30	GENM_314	30	GENM_315	30	GENM_316
OG034	O3_2	1	33	GENK_150													1	31	GENM_335
OG038	Cver04	2	7	GENK_036	7	GENK_037											1	7	GENM_078
OG040	B1	1	4	GENK_012													3	4	GENM_032	4	GENM_033	4	GENM_034
OG041	Conkunitzin3	1	14	GENK_071													1	16	GENM_155
OG042	I1_3	2	13	GENK_063	4	GENK_013											1	12	GENM_103
OG043	M_3b	1	5	GENK_021													1	5	GENM_046
OG044	O1_2	1	20	GENK_090													2	20	GENM_211	20	GENM_212
OG049	H_2a	1	32	GENK_146													3	33	GENM_382	33	GENM_385	33	GENM_386
OG050	I1_2	1	13	GENK_062													1	12	GENM_102
OG051	M_2_WF	1	5	GENK_027													1	5	GENM_053
OG058	Rimp03	1	14	GENK_068													1	16	GENM_151
OG060	Cver03	1	33	GENK_151													1	31	GENM_340
OG063	O1_2	1	20	GENK_095													3	20	GENM_230	29	GENM_306	29	GENM_307
OG064	O1_2	1	11	GENK_049													1	20	GENM_228
OG065	O1_4	1	9	GENK_046													1	9	GENM_086
OG066	O1_6	1	20	GENK_097													2	20	GENM_220	20	GENM_221
OG074	Txndc5	2	35	GENK_154	35	GENK_155											1	28	GENM_278
OG075	A2	1	31	GENK_136													3	30	GENM_327	30	GENM_328	30	GENM_329
OG076	Conikotikot3	1	31	GENK_140													1	30	GENM_325
OG077	Conkunitzin12	1	14	GENK_070													1	16	GENM_152
OG078	H_2b	1	3	GENK_007													1	3	GENM_017
OG082	O1_2	1	20	GENK_100													2	20	GENM_224	20	GENM_225
OG084	O2_2_Contryphan	1	4	GENK_010													1	14	GENM_178
OG087	T_1	2	5	GENK_031	12	GENK_058											1	1	GENM_007
OG092	Conopressin/Conophysin_1	2	3	GENK_157	3	GENK_159											1	3	GENM_021
OG095	TXNDC15	2	1	GENK_003	25	GENK_113											2	3	GENM_016	14	GENM_135
OG096	PPCTIB	1	14	GENK_073													7	2	GENM_010	2	GENM_011	2	GENM_012	6	GENM_074	9	GENM_089	14	GENM_129	15	GENM_136
OG097	B1	1	19	GENK_082													1	19	GENM_202
OG098	I1_2	1	13	GENK_061													1	12	GENM_101
OG099	I2_2	2	25	GENK_115	25	GENK_116											1	23	GENM_244
OG101	O1_2	1	20	GENK_096													1	20	GENM_218
OG102	T_2	1	33	GENK_149													2	31	GENM_355	31	GENM_359
OG105	Rimp02	1	28	GENK_126													1	29	GENM_291
OG107	Conkunitzin8	3	7	GENK_040	15	GENK_077	20	GENK_093									1	8	GENM_084
OG112	O1_2	1	29	GENK_129													1	28	GENM_282
OG120	Conkunitzin4	1	20	GENK_092													3	20	GENM_214	20	GENM_215	20	GENM_216
OG121	B1	1	4	GENK_011													2	4	GENM_035	4	GENM_036
OG123	Conkunitzin1	1	6	GENK_032													1	6	GENM_071
OG124	Conkunitzin2	1	20	GENK_094													1	20	GENM_217
OG126	Conkunitzin4	1	10	GENK_047													1	11	GENM_093
OG129	M_6	1	5	GENK_028													1	5	GENM_052
OG130	O1_2	1	20	GENK_101													1	20	GENM_227
OG145	Pmag02	1	25	GENK_117													1	23	GENM_243
OG151	Conohyaluronidase	1	11	GENK_053													3	13	GENM_125	13	GENM_126	13	GENM_128
OG154	A_1_4/7	1	31	GENK_137													1	30	GENM_331
OG155	O1_2	1	20	GENK_103													1	20	GENM_231
OG157	Conkunitzin4	3	5	GENK_025	5	GENK_026	22	GENK_107									1	5	GENM_054
OG173	O1_2	1	20	GENK_098													1	20	GENM_222
OG174	O1_9	1	28	GENK_127													1	29	GENM_294
OG179	O2_9	1	15	GENK_076													1	8	GENM_082
OG181	O3_WF	1	33	GENK_153													1	31	GENM_341
OG197	Conikotikot6	1	31	GENK_141													3	30	GENM_320	30	GENM_322	30	GENM_323
OG200	Conikotikot6	1	20	GENK_091													1	20	GENM_213
OG232	Conopressin/Conophysin_2	1	3	GENK_158													2	3	GENM_022	3	GENM_023
OG234	Thyrostimulin_hormone_alpha	1	10	GENK_165													2	4	GENM_031	11	GENM_096
OG237	O1_3	1	11	GENK_050													1	13	GENM_115
OG238	O1_2	1	20	GENK_087													1	20	GENM_210
OG239	Conikotikot6	2	31	GENK_130	31	GENK_142											1	30	GENM_321
OG240	Conikotikot3	1	31	GENK_134													1	30	GENM_334
OG292	Prohormone_4b	2	4	GENK_160	10	GENK_163											1	4	GENM_029	11	GENM_094
OG304	Conorfamide	1	11	GENK_166													5	13	GENM_107	13	GENM_108	13	GENM_109	13	GENM_110	13	GENM_111
OG235	Thyrostimulin hormone beta 5	1	4	GENK_161													1	4	GENM_030
OG149	Prohormone 4a	1	10	GENK_162													1	11	GENM_095
OG233	Insulin-related peptide 2	1	11	GENK_167													1	13	GENM_119
OG290	Insulin-related peptide 1	1	14	GENK_168													1	16	GENM_150
		118															159
OG004		0															3	5	GENM_041	5	GENM_042	5	GENM_043
OG008		0															2	29	GENM_296	29	GENM_302
OG011		0															5	28	GENM_277	28	GENM_288	29	GENM_289	20	GENM_290	34	GENM_403
OG014		0															2	5	GENM_047	5	GENM_048
OG016		0															6	19	GENM_203	19	GENM_204	19	GENM_205	19	GENM_206	19	GENM_207	25	GENM_265
OG017		0															2	18	GENM_191	18	GENM_192
OG018		0															1	31	GENM_343
OG019		0															3	13	GENM_117	13	GENM_123	13	GENM_124
OG021		0															2	31	GENM_338	31	GENM_339
OG022		0															2	14	GENM_133	14	GENM_134
OG029		0															1	31	GENM_375
OG030	B2	1	14	GENK_069													0
OG032		0															2	27	GENM_271	27	GENM_272
OG036		0															2	16	GENM_148	16	GENM_149
OG037		0															1	18	GENM_189
OG039		0															3	1	GENM_006	2	GENM_013	2	GENM_014
OG045		0															2	16	GENM_173	16	GENM_176
OG046		0															2	29	GENM_311	29	GENM_313
OG047		0															4	7	GENM_079	7	GENM_080	8	GENM_085	33	GENM_389
OG052		0															2	28	GENM_283	28	GENM_284
OG053		0															1	15	GENM_140
OG055		0															1	12	GENM_098
OG056		0															1	1	GENM_003
OG057		0															1	24	GENM_250
OG059		0															1	18	GENM_199
OG061		0															10	35	GENM_404	35	GENM_405	35	GENM_406	35	GENM_407	35	GENM_408	35	GENM_409	35	GENM_410	35	GENM_411	35	GENM_412	35	GENM_413
OG062		0															4	29	GENM_304	29	GENM_305	29	GENM_308	29	GENM_309
OG067		0															2	13	GENM_112	13	GENM_113
OG069		0															1	6	GENM_073
OG071		0															2	18	GENM_185	18	GENM_187
OG072	Pmag02	2	1	GENK_001	25	GENK_118											0
OG073		0															2	12	GENM_105	12	GENM_106
OG079		0															2	10	GENM_090	10	GENM_092
OG080	M_3b	1	9	GENK_044													0
OG085		0															2	16	GENM_172	33	GENM_388
OG086		0															2	5	GENM_068	5	GENM_069
OG088		0															1	31	GENM_358
OG089		0															2	24	GENM_252	24	GENM_253
OG090		0															1	6	GENM_075
OG091	Rimp04	1	23	GENK_109													0
OG093		0															2	21	GENM_232	21	GENM_233
OG094		0															2	33	GENM_390	33	GENM_391
OG100	O1_2	2	20	GENK_099	22	GENK_106											0
OG103		0															1	6	GENM_072
OG104		0															1	7	GENM_081
OG109		0															1	5	GENM_067
OG110		0															1	5	GENM_051
OG113		0															1	9	GENM_088
OG114		0															2	16	GENM_177	24	GENM_251
OG116		0															1	1	GENM_005
OG117		0															1	21	GENM_237
OG118		0															1	13	GENM_122
OG119		0															1	3	GENM_020
OG122	Conikotikot4	2	4	GENK_009	31	GENK_135											0
OG127	I4	1	12	GENK_057													0
OG131	O1_2	1	20	GENK_085													0
OG133	O1-5	1	31	GENK_144													0
OG134		0															1	17	GENM_182
OG135		0															1	7	GENM_077
OG136		0															1	5	GENM_061
OG139		0															1	15	GENM_141
OG140		0															4	31	GENM_361	31	GENM_363	31	GENM_365		GENM_366
OG141		0															1	31	GENM_378
OG142		0															1	18	GENM_190
OG143		0															1	33	GENM_392
OG146		0															2	34	GENM_400	34	GENM_401
OG150		0															1	33	GENM_387
OG152		0															2	26	GENM_266	29	GENM_295
OG153	PPSMA6	3	4	GENK_014	9	GENK_043	14	GENK_072									0
OG158	Pmag04	5	1	GENK_002	2	GENK_005	10	GENK_048	11	GENK_051	19	GENK_083					0
OG159		0															5	31	GENM_348	31	GENM_349	31	GENM_350		GENM_351		GENM_352
OG160	Conikotikot2	1	31	GENK_131													0
OG161	Conkunitzin5	2	27	GENK_124	32	GENK_147											0
OG162	Conkunitzin10	2	11	GENK_054	14	GENK_065											0
OG166		0															2	30	GENM_318	30	GENM_319
OG167		0															1	22	GENM_241
OG168		0															1	5	GENM_063
OG170		0															1	28	GENM_279
OG172		0															1	20	GENM_229
OG177		0															2	16	GENM_156	16	GENM_157
OG182		0															1	18	GENM_193
OG184		0															2	29	GENM_299	29	GENM_300
OG185		0															1	29	GENM_310
OG187		0															1	12	GENM_100
OG188		0															1	33	GENM_395
OG189		0															1	21	GENM_240
OG191		0															1	21	GENM_235
OG192		0															1	13	GENM_118
OG193		0															1	20	GENM_226
OG194		0															1	25	GENM_254
OG195		0															1	12	GENM_104
OG198	GlyT2	4	7	GENK_035	7	GENK_038	7	GENK_039	24	GENK_112							0
OG199		0															1	16	GENM_146
OG202		0															1	26	GENM_267
OG203		0															1	13	GENM_120
OG206		0															1	8	GENM_083
OG209	O1_2	1	29	GENK_128													0
OG210		0															1	13	GENM_116
OG211		0															1	28	GENM_285
OG215		0															1	16	GENM_175
OG217		0															1	16	GENM_159
OG220		0															1	25	GENM_256
OG223		0															1	18	GENM_196
OG224		0															2	29	GENM_301	29	GENM_303
OG226		0															1	3	GENM_024
OG227		0															1	31	GENM_345
OG229	Rimp02	1	28	GENK_125													0
OG230		0															1	25	GENM_258
OG231		0															1	17	GENM_181
OG233		0															1	13	GENM_119
OG241	Prdx2	3	6	GENK_034	11	GENK_055	22	GENK_105									0
OG242	STX16	3	12	GENK_056	13	GENK_060	13	GENK_064									0
OG243		0															2	1	GENM_001	1	GENM_002
OG244		0															3	1	GENM_004	33	GENM_393	33	GENM_394
OG245		0															2	5	GENM_037	5	GENM_038
OG246		0															3	16	GENM_158	16	GENM_174	16	GENM_180
OG247		0															3	21	GENM_236	21	GENM_238	21	GENM_239
OG248		0															3	31	GENM_356	31	GENM_357	31	GENM_360
OG249		0															1	31	GENM_379
OG257		0															1	30	GENM_330
OG258		0															1	30	GENM_326
OG267		0															1	23	GENM_248
OG269		0															1	34	GENM_402
OG272		0															1	28	GENM_287
OG273		0															1	28	GENM_281
OG276		0															1	16	GENM_179
OG284	Pmag01	1	20	GENK_102													0
OG286		0															1	18	GENM_201
OG288		0															1	31	GENM_337
OG291		0															1	16	GENM_170
OG293		0															1	7	GENM_076
OG298	Conikotikot5	2	31	GENK_132	31	GENK_133											0
OG299	Cver17	2	8	GENK_042	9	GENK_045											0
OG300	PPCTI	2	6	GENK_033	22	GENK_104											0
OG301		0															2	1	GENM_008	1	GENM_009
OG302		0															1	3	GENM_019
OG303		0															1	5	GENM_040
OG305		0															2	16	GENM_144	16	GENM_147
OG306		0															2	16	GENM_153	16	GENM_154
OG307		0															2	16	GENM_164	16	GENM_168
OG308		0															1	18	GENM_188
OG309		0															2	18	GENM_194	18	GENM_195
OG310		0															2	27	GENM_273	27	GENM_274
OG311		0															2	31	GENM_346	31	GENM_353
OG312		0															2	31	GENM_362	31	GENM_364
OG313		0															1	31	GENM_380
								78
