# Supplementary material for: Comparative analysis of venom genes in the chromosome-level genomes of two closely related cone snails
Source: BMC Genomics. 2026 Mar 18;27:409. doi: 10.1186/s12864-026-12745-4 (PMC13112664; doi:10.1186/s12864-026-12745-4)
Supplement: Supplementary file 1 — Supplementary Material 1. [file 12864_2026_12745_MOESM1_ESM.zip › SupplMattNew/Supp File S3 New.gff3]

## gff-version 3
Scaffold_1	GenomicGFF	gene	34643503	34646215	.	+	.	ID=GENK_001;hmmer;-;Pos:1-60;Note=Pmag superfamily 02;
Scaffold_1	GenomicGFF	mRNA	34643503	34646215	.	+	.	ID=GENK_001.t1;Parent=GENK_001;hmmer;-;Pos:1-60
Scaffold_1	GenomicGFF	CDS	34643503	34643607	.	+	0	ID=GENK_001.t1.CDS1;Parent=GENK_001.t1;hmmer;-;Pos:1-60
Scaffold_1	GenomicGFF	CDS	34646137	34646211	.	+	0	ID=GENK_001.t1.CDS2;Parent=GENK_001.t1;hmmer;-;Pos:1-60
Scaffold_1	AnnotGFF	gene	74568855	74568984	.	-	.	ID=GENK_002;hmmer;-;Pos:1-42;Note=Pmag superfamily 04;
Scaffold_1	AnnotGFF	mRNA	74568855	74568984	.	-	.	ID=GENK_002;Parent=GENK_002;hmmer;-;Pos:1-42
Scaffold_1	AnnotGFF	CDS	74568855	74568981	.	-	0	ID=GENK_002:cds;Parent=GENK_002;hmmer;-;Pos:1-42
Scaffold_1	maker	gene	77342272	77348375	.	-	.	ID=GENK_003;Note=Similar to txndc15: Thioredoxin domain-containing protein 15 (Xenopus laevis OX%3D8355);
Scaffold_1	maker	mRNA	77342272	77348375	.	-	.	ID=GENK_003-RA;Parent=GENK_003;Note=Similar to txndc15: Thioredoxin domain-containing protein 15 (Xenopus laevis OX%3D8355);_AED=0.70;_eAED=0.87;
Scaffold_1	maker	exon	77342272	77342462	.	-	.	ID=GENK_003-RA:exon:309;Parent=GENK_003-RA;
Scaffold_1	maker	CDS	77342272	77342462	.	-	2	ID=GENK_003-RA:cds;Parent=GENK_003-RA;
Scaffold_1	maker	exon	77342774	77342904	.	-	.	ID=GENK_003-RA:exon:310;Parent=GENK_003-RA;
Scaffold_1	maker	CDS	77342774	77342904	.	-	1	ID=GENK_003-RA:cds;Parent=GENK_003-RA;
Scaffold_1	maker	exon	77344549	77344788	.	-	.	ID=GENK_003-RA:exon:311;Parent=GENK_003-RA;
Scaffold_1	maker	CDS	77344549	77344788	.	-	1	ID=GENK_003-RA:cds;Parent=GENK_003-RA;
Scaffold_1	maker	exon	77348041	77348375	.	-	.	ID=GENK_003-RA:exon:312;Parent=GENK_003-RA;
Scaffold_1	maker	CDS	77348041	77348375	.	-	0	ID=GENK_003-RA:cds;Parent=GENK_003-RA;
Scaffold_2	AnnotGFF	gene	2044850	2046021	.	+	.	ID=GENK_004;hmmer;-;Pos:204-242;Note=Cerm superfamily 17;
Scaffold_2	AnnotGFF	mRNA	2044850	2046021	.	+	.	ID=GENK_004-RA;Parent=GENK_004;hmmer;-;Pos:204-242
Scaffold_2	AnnotGFF	CDS	2044852	2044860	.	+	1	ID=GENK_004-RA:cds;Parent=GENK_004-RA;hmmer;-;Pos:204-242
Scaffold_2	AnnotGFF	CDS	2045241	2045346	.	+	0	ID=GENK_004-RA:cds;Parent=GENK_004-RA;hmmer;-;Pos:204-242
Scaffold_2	AnnotGFF	CDS	2046016	2046019	.	+	2	ID=GENK_004-RA:cds;Parent=GENK_004-RA;hmmer;-;Pos:204-242
Scaffold_2	AnnotGFF	gene	39362470	39362840	.	-	.	ID=GENK_005;blastphmmer;annot;Pos:1-63;Note=Pmag superfamily 04;
Scaffold_2	AnnotGFF	mRNA	39362470	39362840	.	-	.	ID=GENK_005-RA;Parent=GENK_005;blastphmmer;annot;Pos:1-63
Scaffold_2	AnnotGFF	CDS	39362654	39362837	.	-	0	ID=GENK_005-RA:cds;Parent=GENK_005-RA;blastphmmer;annot;Pos:1-63
Scaffold_2	AnnotGFF	CDS	39362470	39362473	.	-	2	ID=GENK_005-RA:cds;Parent=GENK_005-RA;blastphmmer;annot;Pos:1-63
Scaffold_3	GenomicGFF	gene	8650853	8655762	.	+	.	ID=GENK_006;hmmer;-;Pos:1-59;Note= Superfamily D-1;
Scaffold_3	GenomicGFF	mRNA	8650853	8655762	.	+	.	ID=GENK_006.t1;Parent=GENK_006;hmmer;-;Pos:1-59
Scaffold_3	GenomicGFF	start_codon	8650853	8650853	.	+	.	ID=GENK_006;hmmer;-;Pos:1-59
Scaffold_3	GenomicGFF	CDS	8650853	8650906	.	+	0	ID=GENK_006.t1.CDS1;Parent=GENK_006.t1;hmmer;-;Pos:1-59
Scaffold_3	GenomicGFF	CDS	8655637	8655760	.	+	0	ID=GENK_006.t1.CDS2;Parent=GENK_006.t1;hmmer;-;Pos:1-59
Scaffold_3	GenomicGFF	stop_codon	8655760	8655762	.	+	0	ID=GENK_006.t1.CDS2;Parent=GENK_006.t1;hmmer;-;Pos:1-59
Scaffold_3	GenomicGFF	gene	26605710	26632095	.	-	0	ID=GENK_157_jg81649;Note=Conopressin/Conophysin 1;"
Scaffold_3	GenomicGFF	mRNS	26605710	26632095	.	-	0	ID=GENK_157_jg81649.t1;Parent=GENK_157_jg81649;Note=Conopressin/Conophysin 1;"
Scaffold_3	AUGUSTUS	stop_codon	26605710	26605712	.	-	0	transcript_id "GENK_157_jg81649.t1"; id "GENK_157_jg81649"; supported "False";
Scaffold_3	AUGUSTUS	CDS	26605710	26605741	0.99	-	2	transcript_id "GENK_157_jg81649.t1"; id "GENK_157_jg81649"; type "terminal";
Scaffold_3	AUGUSTUS	CDS	26617587	26617794	1	-	0	transcript_id "GENK_157_jg81649.t1"; id "GENK_157_jg81649"; type "internal";
Scaffold_3	AUGUSTUS	CDS	26631949	26632095	0.83	-	0	transcript_id "GENK_157_jg81649.t1"; id "GENK_157_jg81649"; type "initial";
Scaffold_3	AUGUSTUS	intron	26605742	26617586	0.99	-	2	transcript_id "GENK_157_jg81649.t1"; id "GENK_157_jg81649"; supported "True";
Scaffold_3	AUGUSTUS	intron	26617795	26631948	1	-	0	transcript_id "GENK_157_jg81649.t1"; id "GENK_157_jg81649"; supported "True";
Scaffold_3	AUGUSTUS	start_codon	26632093	26632095	.	-	0	transcript_id "GENK_157_jg81649.t1"; id "GENK_157_jg81649"; supported "False";
Scaffold_3	GenomicGFF	gene	26689230	26701725	.	-	0	ID=GENK_158_jg81652;Note=Conopressin/Conophysin 2;"
Scaffold_3	GenomicGFF	mRNS	26689230	26701725	.	-	0	ID=GENK_158_jg81652.t1;Parent=GENK_158_jg81652;Note=Conopressin/Conophysin 2;"
Scaffold_3	AUGUSTUS	stop_codon	26689230	26689232	.	-	0	transcript_id "GENK_158_jg81652.t1"; id "GENK_158_jg81652"; supported "True";
Scaffold_3	AUGUSTUS	CDS	26689230	26689348	1	-	2	transcript_id "GENK_158_jg81652.t1"; id "GENK_158_jg81652"; type "terminal";
Scaffold_3	AUGUSTUS	CDS	26691811	26692049	0.83	-	1	transcript_id "GENK_158_jg81652.t1"; id "GENK_158_jg81652"; type "internal";
Scaffold_3	AUGUSTUS	CDS	26695717	26695769	0.42	-	0	transcript_id "GENK_158_jg81652.t1"; id "GENK_158_jg81652"; type "internal";
Scaffold_3	AUGUSTUS	CDS	26701525	26701725	0.63	-	0	transcript_id "GENK_158_jg81652.t1"; id "GENK_158_jg81652"; type "initial";
Scaffold_3	AUGUSTUS	intron	26689349	26691810	1	-	2	transcript_id "GENK_158_jg81652.t1"; id "GENK_158_jg81652"; supported "True";
Scaffold_3	AUGUSTUS	intron	26692050	26695716	0.83	-	1	transcript_id "GENK_158_jg81652.t1"; id "GENK_158_jg81652"; supported "False";
Scaffold_3	AUGUSTUS	intron	26695770	26701524	0.42	-	0	transcript_id "GENK_158_jg81652.t1"; id "GENK_158_jg81652"; supported "False";
Scaffold_3	AUGUSTUS	start_codon	26701723	26701725	.	-	0	transcript_id "GENK_158_jg81652.t1"; id "GENK_158_jg81652"; supported "False";
Scaffold_3	GenomicGFF	gene	39847006	39856088	.	+	0	ID=GENK_159_jg82152;Note=Conopressin/Conophysin 1;
Scaffold_3	GenomicGFF	mRNA	39847006	39856088	.	+	0	ID=GENK_159_jg82152.t1;Parent=GENK_159_jg82152;Note=Conopressin/Conophysin 1;
Scaffold_3	AUGUSTUS	start_codon	39847006	39847008	.	+	0	transcript_id "GENK_159_jg82152.t1"; id "GENK_159_jg82152"; supported "False";
Scaffold_3	AUGUSTUS	CDS	39847006	39847137	0.46	+	0	transcript_id "GENK_159_jg82152.t1"; id "GENK_159_jg82152"; type "initial";
Scaffold_3	AUGUSTUS	CDS	39853537	39853744	1	+	0	transcript_id "GENK_159_jg82152.t1"; id "GENK_159_jg82152"; type "internal";
Scaffold_3	AUGUSTUS	CDS	39856057	39856088	1	+	2	transcript_id "GENK_159_jg82152.t1"; id "GENK_159_jg82152"; type "terminal";
Scaffold_3	AUGUSTUS	intron	39847138	39853536	0.46	+	0	transcript_id "GENK_159_jg82152.t1"; id "GENK_159_jg82152"; supported "True";
Scaffold_3	AUGUSTUS	intron	39853745	39856056	1	+	0	transcript_id "GENK_159_jg82152.t1"; id "GENK_159_jg82152"; supported "True";
Scaffold_3	AUGUSTUS	stop_codon	39856086	39856088	.	+	0	transcript_id "GENK_159_jg82152.t1"; id "GENK_159_jg82152"; supported "False";
Scaffold_3	GenomicGFF	gene	66537557	66549948	.	-	.	ID=GENK_007;hmmer;-;Pos:1-70;Note=Superfamily H-2b;
Scaffold_3	GenomicGFF	mRNA	66537557	66549948	.	-	.	ID=GENK_007.t1;Parent=GENK_007;hmmer;-;Pos:1-70
Scaffold_3	AUGUSTUS	stop_codon	66537557	66537559	.	-	0	transcript_id "GENK_007.t1"; gene_id "GENK_007"; supported "False";
Scaffold_3	AUGUSTUS	CDS	66537557	66537621	1	-	2	transcript_id "GENK_007.t1"; gene_id "GENK_007"; cds_type "terminal";
Scaffold_3	AUGUSTUS	CDS	66540678	66540753	1	-	0	transcript_id "GENK_007.t1"; gene_id "GENK_007"; cds_type "internal";
Scaffold_3	AUGUSTUS	CDS	66549874	66549945	0.85	-	0	transcript_id "GENK_007.t1"; gene_id "GENK_007"; cds_type "initial";
Scaffold_3	AUGUSTUS	intron	66537622	66540677	1	-	2	transcript_id "GENK_007.t1"; gene_id "GENK_007"; supported "True";
Scaffold_3	AUGUSTUS	intron	66540754	66549873	1	-	0	transcript_id "GENK_007.t1"; gene_id "GENK_007"; supported "True";
Scaffold_3	AUGUSTUS	start_codon	66549943	66549945	.	-	0	transcript_id "GENK_007.t1"; gene_id "GENK_007"; supported "False";
Scaffold_3	AnnotGFF	gene	74064154	74082926	.	+	.	ID=GENK_008;hmmer;-;Pos:1-239
Scaffold_3	AnnotGFF	mRNA	74064154	74082926	.	+	.	ID=GENK_008-RA;Parent=GENK_008;hmmer;-;Pos:1-239
Scaffold_3	AUGUSTUS	start_codon	74064154	74064156	.	+	0	transcript_id "GENK_008.t1"; gene_id "jg83494"; supported "False";
Scaffold_3	AUGUSTUS	CDS	74064154	74064347	0.78	+	0	transcript_id "GENK_008.t1.CDS1"; gene_id "jg83494"; cds_type "initial";
Scaffold_3	AUGUSTUS	CDS	74072690	74072892	1	+	1	transcript_id "GENK_008.t1.CDS2"; gene_id "jg83494"; cds_type "internal";
Scaffold_3	AUGUSTUS	CDS	74075551	74075694	1	+	2	transcript_id "GENK_008.t1.CDS3"; gene_id "jg83494"; cds_type "internal";
Scaffold_3	AUGUSTUS	CDS	74082748	74082926	1	+	2	transcript_id "GENK_008.t1.CDS4"; gene_id "jg83494"; cds_type "terminal";
Scaffold_3	AUGUSTUS	intron	74064348	74072689	0.78	+	0	transcript_id "GENK_008.t1"; gene_id "jg83494"; supported "True";
Scaffold_3	AUGUSTUS	intron	74072893	74075550	1	+	1	transcript_id "GENK_008.t1"; gene_id "jg83494"; supported "True";
Scaffold_3	AUGUSTUS	intron	74075695	74082747	1	+	2	transcript_id "GENK_008.t1"; gene_id "jg83494"; supported "True";
Scaffold_3	AUGUSTUS	stop_codon	74082924	74082926	.	+	0	transcript_id "GENK_008.t1"; gene_id "jg83494"; supported "True";
Scaffold_4	GenomicGFF	gene	17212925	17226803	.	-	.	ID=GENK_009;hmmer;-;Pos:1-116;Note= Con-ikot-ikot 4;
Scaffold_4	GenomicGFF	mRNA	17212925	17226803	.	-	.	ID=GENK_009.t1;Parent=GENK_009;hmmer;-;Pos:1-116;
Scaffold_4	AUGUSTUS	stop_codon	17212925	17212927	.	-	0	transcript_id "GENK_009.t1"; gene_id "GENK_009"; supported "False";
Scaffold_4	AUGUSTUS	CDS	17212925	17212935	1	-	2	transcript_id "GENK_009.t1.CDS4"; gene_id "GENK_009"; cds_type "terminal";
Scaffold_4	AUGUSTUS	CDS	17216429	17216566	1	-	2	transcript_id "GENK_009.t1.CDS3"; gene_id "GENK_009"; cds_type "internal";
Scaffold_4	AUGUSTUS	CDS	17217729	17217845	1	-	2	transcript_id "GENK_009.t1.CDS2"; gene_id "GENK_009"; cds_type "internal";
Scaffold_4	AUGUSTUS	CDS	17226716	17226800	1	-	2	transcript_id "GENK_009.t1.CDS1"; gene_id "GENK_009"; cds_type "initial";
Scaffold_4	AUGUSTUS	intron	17212936	17216428	1	-	2	transcript_id "GENK_009.t1"; gene_id "GENK_009"; supported "True";
Scaffold_4	AUGUSTUS	intron	17216567	17217728	1	-	2	transcript_id "GENK_009.t1"; gene_id "GENK_009"; supported "True";
Scaffold_4	AUGUSTUS	intron	17217846	17226715	1	-	2	transcript_id "GENK_009.t1"; gene_id "GENK_009"; supported "True";
Scaffold_4	AUGUSTUS	start_codon	17226798	17226800	.	-	0	transcript_id "GENK_009.t1"; gene_id "GENK_009"; supported "False";
Scaffold_4	AnnotGFF	gene	17287308	17294565	.	+	.	ID=GENK_010;hmmer;-;Pos:1-77;Note= Superfamily O2-2 (Contryphan);
Scaffold_4	AnnotGFF	mRNA	17287308	17294565	.	+	.	ID=GENK_010;Parent=GENK_010;hmmer;-;Pos:1-77;
Scaffold_4	AUGUSTUS	start_codon	17287308	17287310	.	+	0	transcript_id "GENK_010.t1"; gene_id "GENK_010"; supported "False";
Scaffold_4	AUGUSTUS	CDS	17287308	17287383	0.98	+	0	transcript_id "GENK_010.t1.CDS1"; gene_id "GENK_010"; cds_type "initial";
Scaffold_4	AUGUSTUS	CDS	17292853	17292913	1	+	2	transcript_id "GENK_010.t1.CDS2"; gene_id "GENK_010"; cds_type "internal";
Scaffold_4	AUGUSTUS	CDS	17294469	17294565	1	+	1	transcript_id "GENK_010.t1.CDS3"; gene_id "GENK_010"; cds_type "terminal";
Scaffold_4	AUGUSTUS	intron	17287384	17292852	0.98	+	0	transcript_id "GENK_010.t1"; gene_id "GENK_010"; supported "True";
Scaffold_4	AUGUSTUS	intron	17292914	17294468	1	+	2	transcript_id "GENK_010.t1"; gene_id "GENK_010"; supported "True";
Scaffold_4	AUGUSTUS	stop_codon	17294563	17294565	.	+	0	transcript_id "GENK_010.t1"; gene_id "GENK_010"; supported "False";
Scaffold_4	GenomicGFF	gene	46240490	46240847	.	-	.	ID=GENK_011;hmmer;-;Pos:1-118;Note= Superfamily B1 Conantokin;
Scaffold_4	GenomicGFF	mRNA	46240490	46240847	.	-	.	ID=GENK_011.t1;Parent=GENK_011;hmmer;-;Pos:1-118;
Scaffold_4	AUGUSTUS	stop_codon	46240490	46240492	.	-	0	transcript_id "jg115403/B1_Conantoking002.t1"; gene_id "jg115403/B1_Conantoking002"; supported "False";
Scaffold_4	AUGUSTUS	CDS	46240490	46240846	0.89	-	1	transcript_id "jg115403/B1_Conantoking002.t1"; gene_id "jg115403/B1_Conantoking002"; cds_type "terminal";
Scaffold_4	AUGUSTUS	start_codon	46240844	46240847	.	-	0	transcript_id "jg115403/B1_Conantoking002.t1"; gene_id "jg115403/B1_Conantoking002"; supported "False";
Scaffold_4	GenomicGFF	gene	46493011	46493338	.	-	.	ID=GENK_012;hmmer;-;Pos:1-108;Note= Superfamily B1 Conantokin;
Scaffold_4	GenomicGFF	mRNA	46493011	46493338	.	-	.	ID=GENK_012.t1;Parent=GENK_012;hmmer;-;Pos:1-108
Scaffold_4	GenomicGFF	CDS	46493012	46493335	.	-	0	ID=GENK_012.t1.CDS1;Parent=GENK_012.t1;hmmer;-;Pos:1-108
Scaffold_4	GenomicGFF	gene	49056254	49064895	.	+	.	ID=GENK_013;hmmer;-;Pos:1-72;Note= Superfamily I1-3;
Scaffold_4	GenomicGFF	mRNA	49056254	49064895	.	+	.	ID=GENK_013.t1;Parent=GENK_013;hmmer;-;Pos:1-72
Scaffold_4	AUGUSTUS	start_codon	49056254	49056256	.	+	0	transcript_id "GENK_013.t1"; gene_id "GENK_013"; supported "False";
Scaffold_4	AUGUSTUS	CDS	49056254	49056308	1	+	0	transcript_id "GENK_013.t1.CDS1"; gene_id "GENK_013"; cds_type "initial";
Scaffold_4	AUGUSTUS	CDS	49058365	49058416	1	+	2	transcript_id "GENK_013.t1.CDS2"; gene_id "GENK_013"; cds_type "internal";
Scaffold_4	AUGUSTUS	CDS	49061253	49061331	1	+	1	transcript_id "GENK_013.t1.CDS3"; gene_id "GENK_013"; cds_type "internal";
Scaffold_4	AUGUSTUS	CDS	49064863	49064895	1	+	0	transcript_id "GENK_013.t1.CDS4"; gene_id "GENK_013"; cds_type "terminal";
Scaffold_4	AUGUSTUS	intron	49056309	49058364	1	+	0	transcript_id "GENK_013.t1"; gene_id "GENK_013"; supported "True";
Scaffold_4	AUGUSTUS	intron	49058417	49061252	1	+	2	transcript_id "GENK_013.t1"; gene_id "GENK_013"; supported "True";
Scaffold_4	AUGUSTUS	intron	49061332	49064862	1	+	1	transcript_id "GENK_013.t1"; gene_id "GENK_013"; supported "True";
Scaffold_4	AUGUSTUS	stop_codon	49064893	49064895	.	+	0	transcript_id "GENK_013.t1"; gene_id "GENK_013"; supported "False";
Scaffold_4	GenomicGFF	gene	70180036	70369236	.	-	0	ID=GENK_160_jg116566;Note=Prohormone 4b;"
Scaffold_4	GenomicGFF	mRNS	70180036	70369236	.	-	0	ID=GENK_160_jg116566.t1;Parent=GENK_160_jg116566;Note=Prohormone 4b;"
Scaffold_4	AUGUSTUS	stop_codon	70180036	70180038	.	-	0	transcript_id "GENK_160_jg116566.t1"; id "GENK_160_jg116566"; supported "False";
Scaffold_4	AUGUSTUS	CDS	70180036	70180229	1	-	2	transcript_id "GENK_160_jg116566.t1"; id "GENK_160_jg116566"; type "terminal";
Scaffold_4	AUGUSTUS	CDS	70204823	70204936	1	-	2	transcript_id "GENK_160_jg116566.t1"; id "GENK_160_jg116566"; type "internal";
Scaffold_4	AUGUSTUS	CDS	70222096	70222227	1	-	2	transcript_id "GENK_160_jg116566.t1"; id "GENK_160_jg116566"; type "internal";
Scaffold_4	AUGUSTUS	CDS	70301826	70301970	1	-	0	transcript_id "GENK_160_jg116566.t1"; id "GENK_160_jg116566"; type "internal";
Scaffold_4	AUGUSTUS	intron	70180230	70204822	1	-	2	transcript_id "GENK_160_jg116566.t1"; id "GENK_160_jg116566"; supported "True";
Scaffold_4	AUGUSTUS	intron	70204937	70222095	1	-	2	transcript_id "GENK_160_jg116566.t1"; id "GENK_160_jg116566"; supported "True";
Scaffold_4	AUGUSTUS	intron	70222228	70301825	1	-	2	transcript_id "GENK_160_jg116566.t1"; id "GENK_160_jg116566"; supported "True";
Scaffold_4	AUGUSTUS	start_codon	70369234	70369236	.	-	0	transcript_id "GENK_160_jg116566.t1"; id "GENK_160_jg116566"; supported "False";
Scaffold_4	GenomicGFF	gene	71338555	71342588	.	+	0	ID=GENK_161_jg116586;Note=Thyrostimulin hormone beta 5;
Scaffold_4	GenomicGFF	mRNA	71338555	71342588	.	+	0	ID=GENK_161_jg116586.t1;Parent=GENK_161_jg116586Note=Thyrostimulin hormone beta 5;
Scaffold_4	AUGUSTUS	start_codon	71338555	71338557	.	+	0	transcript_id "GENK_161_jg116586.t1"; id "GENK_161_jg116586"; supported "False";
Scaffold_4	AUGUSTUS	CDS	71338555	71338779	0.98	+	0	transcript_id "GENK_161_jg116586.t1"; id "GENK_161_jg116586"; type "initial";
Scaffold_4	AUGUSTUS	CDS	71342394	71342588	1	+	0	transcript_id "GENK_161_jg116586.t1"; id "GENK_161_jg116586"; type "terminal";
Scaffold_4	AUGUSTUS	intron	71338780	71342393	0.98	+	0	transcript_id "GENK_161_jg116586.t1"; id "GENK_161_jg116586"; supported "True";
Scaffold_4	AUGUSTUS	stop_codon	71342586	71342588	.	+	0	transcript_id "GENK_161_jg116586.t1"; id "GENK_161_jg116586"; supported "False";
Scaffold_4	maker	gene	79873157	79881445	.	+	.	ID=GENK_014;Note=Similar to Psma6: Proteasome subunit alpha type-6 (Rattus norvegicus OX%3D10116);hmmer;-;Pos:1-228;
Scaffold_4	maker	mRNA	79873157	79881445	.	+	.	ID=GENK_014-RA;Parent=GENK_014;Note=Similar to Psma6: Proteasome subunit alpha type-6 (Rattus norvegicus OX%3D10116);_AED=0.08;_eAED=0.07;hmmer;-;Pos:1-228;
Scaffold_4	AnnotGFF	CDS	79873157	79873232	.	+	0	ID=GENK_014-RA:cds;Parent=GENK_014-RA;hmmer;-;Pos:1-228
Scaffold_4	AnnotGFF	CDS	79874197	79874291	.	+	2	ID=GENK_014-RA:cds;Parent=GENK_014-RA;hmmer;-;Pos:1-228
Scaffold_4	AnnotGFF	CDS	79876981	79877062	.	+	0	ID=GENK_014-RA:cds;Parent=GENK_014-RA;hmmer;-;Pos:1-228
Scaffold_4	AnnotGFF	CDS	79878376	79878531	.	+	2	ID=GENK_014-RA:cds;Parent=GENK_014-RA;hmmer;-;Pos:1-228
Scaffold_4	AnnotGFF	CDS	79880136	79880314	.	+	2	ID=GENK_014-RA:cds;Parent=GENK_014-RA;hmmer;-;Pos:1-228
Scaffold_4	AnnotGFF	CDS	79881347	79881445	.	+	0	ID=GENK_014-RA:cds;Parent=GENK_014-RA;hmmer;-;Pos:1-228
Scaffold_5	GenomicGFF	gene	79883	84197	.	+	.	ID=GENK_015;hmmer;-;Pos:1-53;Note= Superfamily M-3a;
Scaffold_5	GenomicGFF	mRNA	79883	84197	.	+	.	ID=GENK_015.t1;Parent=GENK_015;hmmer;-;Pos:1-53
Scaffold_5	GenomicGFF	CDS	79883	79957	.	+	0	ID=GENK_015.t1.CDS1;Parent=GENK_015.t1;hmmer;-;Pos:1-53
Scaffold_5	AUGUSTUS	CDS	84116	84197	.	+	2	ID=GENK_015.t1.CDS2;Parent=GENK_015.t1;hmmer;-;Pos:1-53
Scaffold_5	AUGUSTUS	gene	134963	141260	.	+	.	ID=GENK_016;Pos:1-52;Note= Superfamily M-3a;
Scaffold_5	AUGUSTUS	mRNA	128395	141260	.	+	.	ID=GENK_016.t1;Parent=GENK_016;Pos:1-52
Scaffold_5	AUGUSTUS	CDS	134963	135035	.	+	0	ID=GENK_016.t1.CDS1;Parent=GENK_016;Pos:1-52
Scaffold_5	AUGUSTUS	CDS	141175	141260	.	+	2	ID=GENK_016.t1.CDS2;Parent=GENK_016;Pos:1-52
Scaffold_5	AUGUSTUS	gene	350090	355528	.	+	.	ID=GENK_017;Pos:1-52;Note= Superfamily M-3a;
Scaffold_5	AUGUSTUS	mRNA	350090	355528	.	+	.	ID=GENK_017.t1;Parent=GENK_017;Pos:1-52
Scaffold_5	AUGUSTUS	CDS	350090	350162	.	+	0	ID=GENK_017.t1.CDS1;Parent=GENK_017;Pos:1-52
Scaffold_5	AUGUSTUS	CDS	355446	355528	.	+	2	ID=GENK_017.t1.CDS2;Parent=GENK_017;Pos:1-52
Scaffold_5	GenomicGFF	gene	602097	609796	.	-	.	ID=GENK_018;hmmer;-;Pos:1-55;Note= Superfamily M-3a without framework;
Scaffold_5	GenomicGFF	mRNA	602097	609796	.	-	.	ID=GENK_018.t1;Parent=GENK_018;hmmer;-;Pos:1-55
Scaffold_5	GenomicGFF	CDS	602100	602183	.	-	2	ID=GENK_018.t1.CDS2;Parent=GENK_018.t1;hmmer;-;Pos:1-55
Scaffold_5	GenomicGFF	CDS	609712	609793	.	-	0	ID=GENK_018.t1.CDS1;Parent=GENK_018.t1;hmmer;-;Pos:1-55
Scaffold_5	GenomicGFF	gene	4452997	4471055	.	-	.	ID=GENK_019;hmmer;-;Pos:1-69;Note= Superfamily M-3a;
Scaffold_5	GenomicGFF	mRNA	4452997	4471055	.	-	.	ID=GENK_019.t1;Parent=GENK_019;hmmer;-;Pos:1-69
Scaffold_5	GenomicGFF	CDS	4453000	4453059	.	-	1	ID=GENK_019.t1.CDS3;Parent=GENK_019.t1;hmmer;-;Pos:1-69
Scaffold_5	GenomicGFF	CDS	4465696	4465779	.	-	2	ID=GENK_019.t1.CDS2;Parent=GENK_019.t1;hmmer;-;Pos:1-69
Scaffold_5	GenomicGFF	CDS	4470990	4471052	.	-	0	ID=GENK_019.t1.CDS1;Parent=GENK_019.t1;hmmer;-;Pos:1-69
Scaffold_5	GenomicGFF	gene	14695559	14707615	.	+	.	ID=GENK_020;hmmer;-;Pos:1-18;Note= Superfamily C Contulakin G;
Scaffold_5	GenomicGFF	mRNA	14695559	14707615	.	+	.	ID=GENK_020.t1;Parent=CTX_superfamily_C_ContulakinGg001-g002-g003;hmmer;-;Pos:1-18
Scaffold_5	AUGUSTUS	start_codon	14695559	14695561	.	+	0	transcript_id "GENK_020.t2"; gene_id "GENK_020"; supported "False";
Scaffold_5	AUGUSTUS	CDS	14695559	14695647	1	+	1	transcript_id "GENK_020.t2"; gene_id "GENK_020"; cds_type "internal";
Scaffold_5	AUGUSTUS	CDS	14702281	14702365	1	+	0	transcript_id "GENK_020.t2"; gene_id "GENK_020"; cds_type "internal";
Scaffold_5	AUGUSTUS	CDS	14707557	14707615	1	+	2	transcript_id "GENK_020.t2"; gene_id "GENK_020"; cds_type "terminal";
Scaffold_5	AUGUSTUS	intron	14695648	14702280	1	+	1	transcript_id "GENK_020.t2"; gene_id "GENK_020"; supported "True";
Scaffold_5	AUGUSTUS	intron	14702366	14707556	1	+	0	transcript_id "GENK_020.t2"; gene_id "GENK_020"; supported "True";
Scaffold_5	AUGUSTUS	stop_codon	14707613	14707615	.	+	0	transcript_id "GENK_020.t2"; gene_id "GENK_020"; supported "False";
Scaffold_5	GenomicGFF	gene	16560476	16576857	.	-	.	ID=GENK_021;hmmer;-;Pos:1-86;Note= Superfamily M-3b;
Scaffold_5	GenomicGFF	mRNA	16560476	16576857	.	-	.	ID=GENK_021.t1;Parent=CTX_superfamily_M_3bg001/M_3bg002;hmmer;-;Pos:1-86
Scaffold_5	GenomicGFF	CDS	16560479	16560595	.	-	1	ID=GENK_021.t1.CDS3;Parent=CTX_superfamily_M_3bg001/M_3bg002.t1;hmmer;-;Pos:1-86
Scaffold_5	GenomicGFF	CDS	16566065	16566130	.	-	2	ID=GENK_021.t1.CDS2;Parent=CTX_superfamily_M_3bg001/M_3bg002.t1;hmmer;-;Pos:1-86
Scaffold_5	GenomicGFF	CDS	16576782	16576854	.	-	0	ID=GENK_021.t1.CDS1;Parent=CTX_superfamily_M_3bg001/M_3bg002.t1;hmmer;-;Pos:1-86
Scaffold_5	GenomicGFF	gene	18948053	18961082	.	-	.	ID=GENK_022;hmmer;-;Pos:1-69;Note= Superfamily M-2;
Scaffold_5	GenomicGFF	mRNA	18948053	18961082	.	-	.	ID=GENK_022.t1;Parent=GENK_022;hmmer;-;Pos:1-69
Scaffold_5	AUGUSTUS	stop_codon	18948053	18948055	.	-	0	transcript_id "jg38876.t1"; gene_id "jg38876"; supported "False";Pos:1-69
Scaffold_5	AUGUSTUS	CDS	18948053	18948107	1	-	1	transcript_id "GENK_022.t1.CDS3"; gene_id "GENK_022"; cds_type "terminal";Pos:1-69
Scaffold_5	AUGUSTUS	CDS	18955782	18955860	1	-	2	transcript_id "GENK_022.t1.CDS2"; gene_id "GENK_022"; cds_type "internal";Pos:1-69
Scaffold_5	AUGUSTUS	CDS	18961004	18961076	1	-	0	transcript_id "GENK_022.t1.CDS1"; gene_id "GENK_022"; cds_type "initial";Pos:1-69
Scaffold_5	AUGUSTUS	intron	18948108	18955781	1	-	1	transcript_id "GENK_022.t1"; gene_id "GENK_022"; supported "True";Pos:1-69
Scaffold_5	AUGUSTUS	intron	18955861	18961003	1	-	2	transcript_id "GENK_022.t1"; gene_id "GENK_022"; supported "True";Pos:1-69
Scaffold_5	AUGUSTUS	start_codon	18961074	18961076	.	-	0	transcript_id "GENK_022.t1"; gene_id "GENK_022"; supported "False";Pos:1-69
Scaffold_5	GenomicGFF	gene	19134564	19145145	.	+	.	ID=GENK_023;hmmer;-;Pos:1-70;Note= Superfamily M-2;
Scaffold_5	GenomicGFF	mRNA	19134564	19145145	.	+	.	ID=GENK_023.t1;Parent=GENK_023;hmmer;-;Pos:1-70
Scaffold_5	GenomicGFF	CDS	19134564	19134639	.	+	0	ID=GENK_023.t1.CDS1;Parent=GENK_023.t1;hmmer;-;Pos:1-70
Scaffold_5	GenomicGFF	CDS	19140458	19140524	.	+	2	ID=GENK_023.t1.CDS2;Parent=GENK_023.t1;hmmer;-;Pos:1-70
Scaffold_5	GenomicGFF	CDS	19145073	19145141	.	+	1	ID=CTX_superfamily_M_2g001/009.t1.CDS3;Parent=CTX_superfamily_M_2g001/009.t1;hmmer;-;Pos:1-70
Scaffold_5	GenomicGFF	gene	54465987	54473753	.	+	.	ID=GENK_024;hmmer;-;Pos:1-51;Note= Superfamily M-3a without framework;
Scaffold_5	GenomicGFF	mRNA	54465987	54473753	.	+	.	ID=GENK_024.t1;Parent=GENK_024;hmmer;-;Pos:1-51
Scaffold_5	GenomicGFF	CDS	54465987	54466059	.	+	0	ID=GENK_024.t1.CDS1;Parent=GENK_024.t1;hmmer;-;Pos:1-51
Scaffold_5	GenomicGFF	CDS	54473673	54473751	.	+	2	ID=GENK_024.t1.CDS2;Parent=GENK_024.t1;hmmer;-;Pos:1-51
Scaffold_5	GenomicGFF	gene	57435600	57436146	.	+	.	ID=GENK_025;hmmer;-;Pos:1-74;Note= Conkunitzin 11;
Scaffold_5	GenomicGFF	mRNA	57435600	57436146	.	+	.	ID=GENK_025.t1;Parent=GENK_025_KUNIT11;hmmer;-;Pos:1-74
Scaffold_5	AUGUSTUS	start_codon	57435600	57435602	.	+	0	transcript_id "GENK_025_KUNIT11.t1"; gene_id "GENK_025_KUNIT11"; supported "False";
Scaffold_5	AUGUSTUS	CDS	57435600	57435651	0.82	+	0	transcript_id "GENK_025_KUNIT11.t1.CDS1"; gene_id "GENK_025_KUNIT11"; cds_type "initial";
Scaffold_5	AUGUSTUS	CDS	57435974	57436146	0.82	+	2	transcript_id "GENK_025_KUNIT11.t1.CDS2"; gene_id "GENK_025_KUNIT11"; cds_type "terminal";
Scaffold_5	AUGUSTUS	intron	57435652	57435973	0.82	+	0	transcript_id "GENK_025_KUNIT11.t1"; gene_id "GENK_025_KUNIT11"; supported "True";
Scaffold_5	AUGUSTUS	stop_codon	57436144	57436146	.	+	0	transcript_id "GENK_025_KUNIT11.t1"; gene_id "GENK_025_KUNIT11"; supported "False";
Scaffold_5	GenomicGFF	gene	57442099	57444060	.	+	.	ID=GENK_026;hmmer;-;Pos:1-76;Note= Conkunitzin 11;
Scaffold_5	GenomicGFF	mRNA	57442099	57444060	.	+	.	ID=GENK_026.t1;Parent=GENK_026;hmmer;-;Pos:1-76
Scaffold_5	AUGUSTUS	start_codon	57442099	57442101	.	+	0	transcript_id "GENK_026_KUNIT11.t1"; gene_id "GENK_026_KUNIT11"; supported "False";
Scaffold_5	AUGUSTUS	CDS	57442099	57442159	0.84	+	0	transcript_id "GENK_026_KUNIT11.t1.CDS1"; gene_id "GENK_026_KUNIT11"; cds_type "initial";
Scaffold_5	AUGUSTUS	CDS	57443891	57444060	1	+	2	transcript_id "GENK_026_KUNIT11.t1.CDS2"; gene_id "GENK_026_KUNIT11"; cds_type "terminal";
Scaffold_5	AUGUSTUS	intron	57442160	57443890	0.84	+	0	transcript_id "GENK_026_KUNIT11.t1"; gene_id "GENK_026_KUNIT11"; supported "True";
Scaffold_5	AUGUSTUS	stop_codon	57444058	57444060	.	+	0	transcript_id "GENK_026_KUNIT11.t1"; gene_id "GENK_026_KUNIT11"; supported "False";
Scaffold_5	GenomicGFF	gene	57478288	57496781	.	+	.	ID=GENK_027.t1;hmmer;-;Pos:1-51;Note= Superfamily M-2 without framework;
Scaffold_5	GenomicGFF	mRNA	57478288	57496781	.	+	.	ID=GENK_027.t1.t1;Parent=GENK_027.t1;hmmer;-;Pos:1-51
Scaffold_5	AUGUSTUS	start_codon	57478288	57478290	.	+	0	transcript_id "GENK_027.t1"; gene_id "jg40425"; supported "False";Pos:1-51
Scaffold_5	AUGUSTUS	CDS	57478288	57478360	1	+	0	transcript_id "GENK_027.t1"; gene_id "jg40425"; cds_type "initial";Pos:1-51
Scaffold_5	AUGUSTUS	CDS	57484796	57484877	1	+	2	transcript_id "GENK_027.t1"; gene_id "jg40425"; cds_type "internal";Pos:1-51
Scaffold_5	AUGUSTUS	CDS	57496736	57496781	0.88	+	1	transcript_id "GENK_027.t1"; gene_id "jg40425"; cds_type "terminal";Pos:1-51
Scaffold_5	AUGUSTUS	intron	57478361	57484795	1	+	0	transcript_id "GENK_027.t1"; gene_id "jg40425"; supported "True";Pos:1-51
Scaffold_5	AUGUSTUS	intron	57484878	57496735	1	+	2	transcript_id "GENK_027.t1"; gene_id "jg40425"; supported "True";Pos:1-51
Scaffold_5	AUGUSTUS	stop_codon	57496779	57496781	.	+	0	transcript_id "GENK_027.t1"; gene_id "jg40425"; supported "False";Pos:1-51
Scaffold_5	GenomicGFF	gene	57907649	57943756	.	+	.	ID=GENK_028;hmmer;-;Pos:1-100;Note= Superfamily M-6;
Scaffold_5	GenomicGFF	mRNA	57907649	57943756	.	+	.	ID=GENK_028;Parent=GENK_028;hmmer;-;Pos:1-100
Scaffold_5	GenomicGFF	CDS	57907649	57907723	.	+	0	ID=GENK_028.CDS1;Parent=GENK_028;hmmer;-;Pos:1-100
Scaffold_5	GenomicGFF	CDS	57940089	57940163	.	+	0	ID=GENK_028.CDS2;Parent=GENK_028;hmmer;-;Pos:1-100
Scaffold_5	GenomicGFF	CDS	57943603	57943752	.	+	0	ID=GENK_028.CDS3;Parent=GENK_028;hmmer;-;Pos:1-100
Scaffold_5	GenomicGFF	gene	58079288	58082798	.	+	.	ID=GENK_029;hmmer;-;Pos:1-26;Note= Superfamily M-3a
Scaffold_5	GenomicGFF	mRNA	58079288	58082798	.	+	.	ID=GENK_029.t1;Parent=GENK_029;hmmer;-;Pos:1-26
Scaffold_5	GenomicGFF	CDS	58079288	58079365	.	+	0	ID=GENK_029.t1.CDS1;Parent=GENK_029.t1;hmmer;-;Pos:1-26
Scaffold_5	GenomicGFF	CDS	58082711	58082794	.	+	0	ID=GENK_029.t1.CDS2;Parent=GENK_029.t1;hmmer;-;Pos:1-28
Scaffold_5	GenomicGFF	gene	66987518	66990728	.	-	.	ID=GENK_030;hmmer;-;Pos:1-51;Note= Superfamily M-1;
Scaffold_5	GenomicGFF	mRNA	66987518	66990728	.	-	.	ID=GENK_030.t1;Parent=GENK_030;hmmer;-;Pos:1-51
Scaffold_5	GenomicGFF	CDS	66990650	66990725	.	-	0	ID=GENK_030.t1.CDS1;Parent=GENK_030.t1;hmmer;-;Pos:1-51
Scaffold_5	GenomicGFF	CDS	66987517	66987600	.	-	2	ID=GENK_030.t1.CDS2;Parent=GENK_030.t1;hmmer;-;Pos:1-51
Scaffold_5	AUGUSTUS	gene	73649252	73655464	.	+	0	transcript_id "GENK_031"; gene_id "GENK_031"; supported "False";Pos:1-57;Note= Superfamily T-1;
Scaffold_5	AUGUSTUS	mRNA	73649252	73655464	.	+	0	transcript_id "GENK_031"; gene_id "GENK_031"; supported "False";Pos:1-57
Scaffold_5	AUGUSTUS	start_codon	73649252	73649255	.	+	0	transcript_id "GENK_031"; gene_id "GENK_031"; supported "False";Pos:1-57
Scaffold_5	AUGUSTUS	CDS	73649252	73649317	0.98	+	2	transcript_id "GENK_031"; gene_id "GENK_031"; cds_type "internal";Pos:1-57
Scaffold_5	AUGUSTUS	CDS	73650015	73650059	1	+	2	transcript_id "GENK_031"; gene_id "GENK_031"; cds_type "internal";Pos:1-57
Scaffold_5	AUGUSTUS	CDS	73651763	73651810	1	+	2	transcript_id "GENK_031"; gene_id "GENK_031"; cds_type "internal";Pos:1-57
Scaffold_5	AUGUSTUS	CDS	73655448	73655464	1	+	2	transcript_id "GENK_031"; gene_id "GENK_031"; cds_type "terminal";Pos:1-57
Scaffold_5	AUGUSTUS	intron	73649318	73650014	0.98	+	2	transcript_id "GENK_031"; gene_id "GENK_031"; supported "True";Pos:1-57
Scaffold_5	AUGUSTUS	intron	73650060	73651762	1	+	2	transcript_id "GENK_031"; gene_id "GENK_031"; supported "True";Pos:1-57
Scaffold_5	AUGUSTUS	intron	73651811	73655447	1	+	2	transcript_id "GENK_031"; gene_id "GENK_031"; supported "True";Pos:1-57
Scaffold_5	AUGUSTUS	stop_codon	73655462	73655464	.	+	0	transcript_id "GENK_031"; gene_id "GENK_031"; supported "False";Pos:1-57
Scaffold_6	GenomicGFF	gene	12508063	12508643	.	-	.	ID=GENK_032;hmmer;-;Pos:1-188;Note= Conkunitzin 1;
Scaffold_6	GenomicGFF	mRNA	12508063	12508643	.	-	.	ID=GENK_032.t1;Parent=GENK_032;hmmer;-;Pos:1-188
Scaffold_6	AUGUSTUS	stop_codon	12508063	12508065	.	-	0	transcript_id "GENK_032"; gene_id "jg106739/Conkunitzin1g021"; supported "False";
Scaffold_6	AUGUSTUS	CDS	12508063	12508402	1	-	1	transcript_id "GENK_032.CDS2"; gene_id "jg106739/Conkunitzin1g021"; cds_type "terminal";
Scaffold_6	AUGUSTUS	CDS	12508412	12508645	1	-	2	transcript_id "GENK_032.CDS1"; gene_id "jg106739/Conkunitzin1g021"; cds_type "initial";
Scaffold_6	AUGUSTUS	intron	12508403	12508411	1	-	1	transcript_id "GENK_032"; gene_id "jg106739/Conkunitzin1g021"; supported "False";
Scaffold_6	AUGUSTUS	start_codon	12508638	12508640	.	-	0	transcript_id "GENK_032"; gene_id "jg106739/Conkunitzin1g021"; supported "False";
Scaffold_6	AnnotGFF	gene	61835600	61852838	.	-	.	ID=GENK_033;hmmer;-;Pos:1-315; Note= Peptidyl-prolyl cis-trans isomerase;
Scaffold_6	AnnotGFF	mRNA	61835600	61852838	.	-	.	ID=GENK_033-RA;Parent=GENK_033;hmmer;-;Pos:1-315
Scaffold_6	AUGUSTUS	stop_codon	61835622	61835624	.	-	0	transcript_id "GENK_033.t1"; gene_id "GENK_033"; supported "False";
Scaffold_6	AUGUSTUS	CDS	61835622	61835765	1	-	0	transcript_id "GENK_033.t1.CDS8"; gene_id "GENK_033"; cds_type "terminal";
Scaffold_6	AUGUSTUS	CDS	61841440	61841591	1	-	2	transcript_id "GENK_033.t1.CDS7"; gene_id "GENK_033"; cds_type "internal";
Scaffold_6	AUGUSTUS	CDS	61842235	61842347	1	-	1	transcript_id "GENK_033.t1.CDS6"; gene_id "GENK_033"; cds_type "internal";
Scaffold_6	AUGUSTUS	CDS	61845019	61845101	1	-	0	transcript_id "GENK_033.t1.CDS5"; gene_id "GENK_033"; cds_type "internal";
Scaffold_6	AUGUSTUS	CDS	61847464	61847530	1	-	1	transcript_id "GENK_033.t1.CDS4"; gene_id "GENK_033"; cds_type "internal";
Scaffold_6	AUGUSTUS	CDS	61848888	61849128	1	-	2	transcript_id "GENK_033.t1.CDS3"; gene_id "GENK_033"; cds_type "internal";
Scaffold_6	AUGUSTUS	CDS	61850271	61850324	1	-	2	transcript_id "GENK_033.t1.CDS2"; gene_id "GENK_033"; cds_type "internal";
Scaffold_6	AUGUSTUS	CDS	61852745	61852838	1	-	0	transcript_id "GENK_033.t1.CDS1"; gene_id "GENK_033"; cds_type "initial";
Scaffold_6	AUGUSTUS	intron	61835766	61841439	1	-	0	transcript_id "GENK_033.t1"; gene_id "GENK_033"; supported "True";
Scaffold_6	AUGUSTUS	intron	61841592	61842234	1	-	2	transcript_id "GENK_033.t1"; gene_id "GENK_033"; supported "True";
Scaffold_6	AUGUSTUS	intron	61842348	61845018	1	-	1	transcript_id "GENK_033.t1"; gene_id "GENK_033"; supported "True";
Scaffold_6	AUGUSTUS	intron	61845102	61847463	1	-	0	transcript_id "GENK_033.t1"; gene_id "GENK_033"; supported "True";
Scaffold_6	AUGUSTUS	intron	61847531	61848887	1	-	1	transcript_id "GENK_033.t1"; gene_id "GENK_033"; supported "True";
Scaffold_6	AUGUSTUS	intron	61849129	61850270	1	-	2	transcript_id "GENK_033.t1"; gene_id "GENK_033"; supported "True";
Scaffold_6	AUGUSTUS	intron	61850325	61852744	1	-	2	transcript_id "GENK_033.t1"; gene_id "GENK_033"; supported "True";
Scaffold_6	AUGUSTUS	start_codon	61852836	61852838	.	-	0	transcript_id "GENK_033.t1"; gene_id "GENK_033"; supported "False";
Scaffold_6	AnnotGFF	gene	84898741	84912576	.	-	.	ID=GENK_034;hmmer;-;Pos:1-199; Note= Thioredoxin peroxidase 2;
Scaffold_6	AnnotGFF	mRNA	84898741	84912576	.	-	.	ID=GENK_034-RA;Parent=GENK_034;hmmer;-;Pos:1-199
Scaffold_6	AUGUSTUS	stop_codon	84898741	84898743	.	-	0	transcript_id "GENK_034.t1"; gene_id "GENK_034"; supported "True";
Scaffold_6	AUGUSTUS	CDS	84898741	84898826	1	-	2	transcript_id "GENK_034.t1"; gene_id "GENK_034"; cds_type "terminal";
Scaffold_6	AUGUSTUS	CDS	84899842	84899972	1	-	1	transcript_id "GENK_034.t1"; gene_id "GENK_034"; cds_type "internal";
Scaffold_6	AUGUSTUS	CDS	84901696	84901818	1	-	1	transcript_id "GENK_034.t1"; gene_id "GENK_034"; cds_type "internal";
Scaffold_6	AUGUSTUS	CDS	84905387	84905503	1	-	1	transcript_id "GENK_034.t1"; gene_id "GENK_034"; cds_type "internal";
Scaffold_6	AUGUSTUS	CDS	84912434	84912576	1	-	0	transcript_id "GENK_034.t1"; gene_id "GENK_034"; cds_type "initial";
Scaffold_6	AUGUSTUS	intron	84898827	84899841	1	-	2	transcript_id "GENK_034.t1"; gene_id "GENK_034"; supported "True";
Scaffold_6	AUGUSTUS	intron	84899973	84901695	1	-	1	transcript_id "GENK_034.t1"; gene_id "GENK_034"; supported "True";
Scaffold_6	AUGUSTUS	intron	84901819	84905386	1	-	1	transcript_id "GENK_034.t1"; gene_id "GENK_034"; supported "True";
Scaffold_6	AUGUSTUS	intron	84905504	84912433	1	-	1	transcript_id "GENK_034.t1"; gene_id "GENK_034"; supported "True";
Scaffold_6	AUGUSTUS	start_codon	84912574	84912576	.	-	0	transcript_id "GENK_034.t1"; gene_id "GENK_034"; supported "False";
Scaffold_7	AnnotGFF	gene	13166786	13188122	.	+	.	ID=GENK_035-RA;hmmer;-;Note=Similar to slc6a5: Sodium- and chloride-dependent glycine transporter 2 (Xenopus laevis OX%3D8355);";Pos:141-395
Scaffold_7	AnnotGFF	mRNA	13166786	13188122	.	+	.	ID=GENK_035-RA_split1;Parent=GENK_035-RA;hmmer;-;Note=Similar to slc6a5: Sodium- and chloride-dependent glycine transporter 2 (Xenopus laevis OX%3D8355);"Pos:141-395
Scaffold_7	AUGUSTUS	start_codon	13166786	13166788	.	+	0	transcript_id "GENK_035.t1.CDS1"; gene_id "GENK_035"; supported "False";
Scaffold_7	AUGUSTUS	CDS	13166786	13166891	0.66	+	0	transcript_id "GENK_035.t1"; gene_id "GENK_035"; cds_type "initial";
Scaffold_7	AUGUSTUS	CDS	13169478	13169699	0.72	+	2	transcript_id "GENK_035.t1"; gene_id "GENK_035"; cds_type "internal";
Scaffold_7	AUGUSTUS	CDS	13170701	13170881	1	+	2	transcript_id "GENK_035.t1"; gene_id "GENK_035"; cds_type "internal";
Scaffold_7	AUGUSTUS	CDS	13171693	13171831	0.97	+	1	transcript_id "GENK_035.t1"; gene_id "GENK_035"; cds_type "internal";
Scaffold_7	AUGUSTUS	CDS	13177679	13177813	0.99	+	0	transcript_id "GENK_035.t1"; gene_id "GENK_035"; cds_type "internal";
Scaffold_7	AUGUSTUS	CDS	13179909	13180012	0.96	+	0	transcript_id "GENK_035.t1"; gene_id "GENK_035"; cds_type "internal";
Scaffold_7	AUGUSTUS	CDS	13181496	13181620	1	+	1	transcript_id "GENK_035.t1"; gene_id "GENK_035"; cds_type "internal";
Scaffold_7	AUGUSTUS	CDS	13182296	13182408	1	+	2	transcript_id "GENK_035.t1"; gene_id "GENK_035"; cds_type "internal";
Scaffold_7	AUGUSTUS	CDS	13183408	13183539	1	+	0	transcript_id "GENK_035.t1"; gene_id "GENK_035"; cds_type "internal";
Scaffold_7	AUGUSTUS	CDS	13184258	13184357	1	+	0	transcript_id "GENK_035.t1"; gene_id "GENK_035"; cds_type "internal";
Scaffold_7	AUGUSTUS	CDS	13184910	13185010	1	+	2	transcript_id "GENK_035.t1"; gene_id "GENK_035"; cds_type "internal";
Scaffold_7	AUGUSTUS	CDS	13186142	13186297	0.95	+	0	transcript_id "GENK_035.t1"; gene_id "GENK_035"; cds_type "internal";
Scaffold_7	AUGUSTUS	CDS	13187940	13188122	0.82	+	0	transcript_id "GENK_035.t1"; gene_id "GENK_035"; cds_type "terminal";
Scaffold_7	AUGUSTUS	intron	13166892	13169477	0.66	+	0	transcript_id "GENK_035.t1"; gene_id "GENK_035"; supported "False";
Scaffold_7	AUGUSTUS	intron	13169700	13170700	0.72	+	2	transcript_id "GENK_035.t1"; gene_id "GENK_035"; supported "True";
Scaffold_7	AUGUSTUS	intron	13170882	13171692	1	+	2	transcript_id "GENK_035.t1"; gene_id "GENK_035"; supported "True";
Scaffold_7	AUGUSTUS	intron	13171832	13177678	0.97	+	1	transcript_id "GENK_035.t1"; gene_id "GENK_035"; supported "False";
Scaffold_7	AUGUSTUS	intron	13177814	13179908	0.37	+	0	transcript_id "GENK_035.t1"; gene_id "GENK_035"; supported "False";
Scaffold_7	AUGUSTUS	intron	13180013	13181495	0.96	+	0	transcript_id "GENK_035.t1"; gene_id "GENK_035"; supported "True";
Scaffold_7	AUGUSTUS	intron	13181621	13182295	1	+	1	transcript_id "GENK_035.t1"; gene_id "GENK_035"; supported "False";
Scaffold_7	AUGUSTUS	intron	13182409	13183407	1	+	2	transcript_id "GENK_035.t1"; gene_id "GENK_035"; supported "True";
Scaffold_7	AUGUSTUS	intron	13183540	13184257	1	+	0	transcript_id "GENK_035.t1"; gene_id "GENK_035"; supported "True";
Scaffold_7	AUGUSTUS	intron	13184358	13184909	1	+	0	transcript_id "GENK_035.t1"; gene_id "GENK_035"; supported "True";
Scaffold_7	AUGUSTUS	intron	13185011	13186141	1	+	2	transcript_id "GENK_035.t1"; gene_id "GENK_035"; supported "True";
Scaffold_7	AUGUSTUS	intron	13186298	13187939	0.95	+	0	transcript_id "GENK_035.t1"; gene_id "GENK_035"; supported "False";
Scaffold_7	AUGUSTUS	stop_codon	13188120	13188122	.	+	0	transcript_id "GENK_035.t1"; gene_id "GENK_035"; supported "False";
Scaffold_7	GenomicGFF	gene	20712849	20736633	.	+	.	ID=GENK_036;hmmer;-;Pos:1-115; Note= Cver superfamily 04;
Scaffold_7	GenomicGFF	mRNA	20712849	20736633	.	+	.	ID=GENK_036.t1;Parent=GENK_036;hmmer;-;Pos:1-115
Scaffold_7	AUGUSTUS	start_codon	20712849	20712851	.	+	0	transcript_id "GENK_036.t1"; gene_id "GENK_036"; supported "False";
Scaffold_7	AUGUSTUS	CDS	20712849	20712924	0.75	+	0	transcript_id "GENK_036.t1.CDS1"; gene_id "GENK_036"; cds_type "initial";
Scaffold_7	AUGUSTUS	CDS	20726625	20726735	1	+	2	transcript_id "GENK_036.t1.CDS2"; gene_id "GENK_036"; cds_type "internal";
Scaffold_7	AUGUSTUS	CDS	20733655	20733780	1	+	2	transcript_id "GENK_036.t1.CDS3"; gene_id "GENK_036"; cds_type "internal";
Scaffold_7	AUGUSTUS	CDS	20736599	20736633	1	+	2	transcript_id "GENK_036.t1.CDS4"; gene_id "GENK_036"; cds_type "terminal";
Scaffold_7	AUGUSTUS	intron	20712925	20726624	0.75	+	0	transcript_id "GENK_036.t1"; gene_id "GENK_036"; supported "True";
Scaffold_7	AUGUSTUS	intron	20726736	20733654	1	+	2	transcript_id "GENK_036.t1"; gene_id "GENK_036"; supported "True";
Scaffold_7	AUGUSTUS	intron	20733781	20736598	1	+	2	transcript_id "GENK_036.t1"; gene_id "GENK_036"; supported "True";
Scaffold_7	AUGUSTUS	stop_codon	20736631	20736633	.	+	0	transcript_id "GENK_036.t1"; gene_id "GENK_036"; supported "False";
Scaffold_7	GenomicGFF	gene	20805458	20824935	.	-	.	ID=GENK_037;hmmer;-;Pos:1-106; Note= Cver superfamily 04;
Scaffold_7	GenomicGFF	mRNA	20805458	20805458	.	-	.	ID=GENK_037.t1;Parent=GENK_037;hmmer;-;Pos:1-106
Scaffold_7	AUGUSTUS	stop_codon	20805458	20805460	.	-	0	transcript_id "GENK_037.t1"; gene_id "GENK_037"; supported "False";
Scaffold_7	AUGUSTUS	CDS	20805458	20805492	1	-	2	transcript_id "GENK_037.t1.CDS4"; gene_id "GENK_037"; cds_type "terminal";
Scaffold_7	AUGUSTUS	CDS	20810496	20810621	1	-	2	transcript_id "GENK_037.t1.CDS3"; gene_id "GENK_037"; cds_type "internal";
Scaffold_7	AUGUSTUS	CDS	20813474	20813582	1	-	0	transcript_id "GENK_037.t1.CDS2"; gene_id "GENK_037"; cds_type "internal";
Scaffold_7	AUGUSTUS	CDS	20824861	20824935	1	-	2	transcript_id "GENK_037.t1.CDS1"; gene_id "GENK_037"; cds_type "initial";
Scaffold_7	AUGUSTUS	intron	20805493	20810495	1	-	2	transcript_id "GENK_037.t1"; gene_id "GENK_037"; supported "True";
Scaffold_7	AUGUSTUS	intron	20810622	20813575	1	-	1	transcript_id "GENK_037.t1"; gene_id "GENK_037"; supported "False";
Scaffold_7	AUGUSTUS	intron	20813583	20824860	1	-	0	transcript_id "GENK_037.t1"; gene_id "GENK_037"; supported "True";
Scaffold_7	AUGUSTUS	start_codon	20824933	20824935	.	-	0	transcript_id "GENK_037.t1"; gene_id "GENK_037"; supported "False";
Scaffold_7	maker	gene	20955222	21009151	.	+	.	ID=GENK_038;Note=Similar to Slc6a13: Sodium- and chloride-dependent GABA transporter 2 (Mus musculus OX%3D10090);
Scaffold_7	maker	mRNA	20955222	21009151	.	+	.	ID=GENK_038-RA;Parent=GENK_038;Note=Similar to Slc6a13: Sodium- and chloride-dependent GABA transporter 2 (Mus musculus OX%3D10090);_AED=0.32;_eAED=0.20;
Scaffold_7	AUGUSTUS	start_codon	20955222	20955224	.	+	0	transcript_id "GENK_038.t1"; gene_id "GENK_038"; supported "False";
Scaffold_7	AUGUSTUS	CDS	20955222	20955483	0.99	+	0	transcript_id "GENK_038.t1"; gene_id "GENK_038"; cds_type "initial";
Scaffold_7	AUGUSTUS	CDS	20978801	20978932	1	+	2	transcript_id "GENK_038.t1"; gene_id "GENK_038"; cds_type "internal";
Scaffold_7	AUGUSTUS	CDS	20981431	20981758	1	+	2	transcript_id "GENK_038.t1"; gene_id "GENK_038"; cds_type "internal";
Scaffold_7	AUGUSTUS	CDS	20982375	20982507	1	+	1	transcript_id "GENK_038.t1"; gene_id "GENK_038"; cds_type "internal";
Scaffold_7	AUGUSTUS	CDS	20983023	20983157	1	+	0	transcript_id "GENK_038.t1"; gene_id "GENK_038"; cds_type "internal";
Scaffold_7	AUGUSTUS	CDS	20985226	20985329	1	+	0	transcript_id "GENK_038.t1"; gene_id "GENK_038"; cds_type "internal";
Scaffold_7	AUGUSTUS	CDS	20987569	20987693	1	+	1	transcript_id "GENK_038.t1"; gene_id "GENK_038"; cds_type "internal";
Scaffold_7	AUGUSTUS	CDS	20989329	20989441	1	+	2	transcript_id "GENK_038.t1"; gene_id "GENK_038"; cds_type "internal";
Scaffold_7	AUGUSTUS	CDS	20990234	20990371	1	+	0	transcript_id "GENK_038.t1"; gene_id "GENK_038"; cds_type "internal";
Scaffold_7	AUGUSTUS	CDS	20992371	20992470	1	+	0	transcript_id "GENK_038.t1"; gene_id "GENK_038"; cds_type "internal";
Scaffold_7	AUGUSTUS	CDS	21003034	21003134	1	+	2	transcript_id "GENK_038.t1"; gene_id "GENK_038"; cds_type "internal";
Scaffold_7	AUGUSTUS	CDS	21007902	21008081	1	+	0	transcript_id "GENK_038.t1"; gene_id "GENK_038"; cds_type "internal";
Scaffold_7	AUGUSTUS	CDS	21008858	21009151	1	+	0	transcript_id "GENK_038.t1"; gene_id "GENK_038"; cds_type "terminal";
Scaffold_7	AUGUSTUS	intron	20955484	20978800	0.99	+	0	transcript_id "GENK_038.t1"; gene_id "GENK_038"; supported "True";
Scaffold_7	AUGUSTUS	intron	20978933	20981430	1	+	2	transcript_id "GENK_038.t1"; gene_id "GENK_038"; supported "True";
Scaffold_7	AUGUSTUS	intron	20981759	20982374	1	+	2	transcript_id "GENK_038.t1"; gene_id "GENK_038"; supported "True";
Scaffold_7	AUGUSTUS	intron	20982508	20983022	1	+	1	transcript_id "GENK_038.t1"; gene_id "GENK_038"; supported "True";
Scaffold_7	AUGUSTUS	intron	20983158	20985225	1	+	0	transcript_id "GENK_038.t1"; gene_id "GENK_038"; supported "True";
Scaffold_7	AUGUSTUS	intron	20985330	20987568	1	+	0	transcript_id "GENK_038.t1"; gene_id "GENK_038"; supported "True";
Scaffold_7	AUGUSTUS	intron	20987694	20989328	1	+	1	transcript_id "GENK_038.t1"; gene_id "GENK_038"; supported "True";
Scaffold_7	AUGUSTUS	intron	20989442	20990233	1	+	2	transcript_id "GENK_038.t1"; gene_id "GENK_038"; supported "True";
Scaffold_7	AUGUSTUS	intron	20990372	20992370	1	+	0	transcript_id "GENK_038.t1"; gene_id "GENK_038"; supported "True";
Scaffold_7	AUGUSTUS	intron	20992471	21003033	1	+	0	transcript_id "GENK_038.t1"; gene_id "GENK_038"; supported "True";
Scaffold_7	AUGUSTUS	intron	21003135	21007901	1	+	2	transcript_id "GENK_038.t1"; gene_id "GENK_038"; supported "True";
Scaffold_7	AUGUSTUS	intron	21008082	21008857	1	+	0	transcript_id "GENK_038.t1"; gene_id "GENK_038"; supported "True";
Scaffold_7	AUGUSTUS	stop_codon	21009149	21009151	.	+	0	transcript_id "GENK_038.t1"; gene_id "GENK_038"; supported "False";
Scaffold_7	maker	gene	21059223	21116647	.	+	.	ID=GENK_039;Note=Similar to Slc6a13: Sodium- and chloride-dependent GABA transporter 2 (Rattus norvegicus OX%3D10116);
Scaffold_7	maker	mRNA	21059223	21116647	.	+	.	ID=GENK_039-RA;Parent=GENK_039;Note=Similar to Slc6a13: Sodium- and chloride-dependent GABA transporter 2 (Rattus norvegicus OX%3D10116);_AED=0.33;_eAED=0.33;
Scaffold_7	AUGUSTUS	start_codon	21059223	21059225	.	+	0	transcript_id "GENK_039.t1"; gene_id "GENK_039"; supported "False";
Scaffold_7	AUGUSTUS	CDS	21059223	21059457	1	+	0	transcript_id "GENK_039.t1"; gene_id "GENK_039"; cds_type "initial";
Scaffold_7	AUGUSTUS	CDS	21081269	21081400	1	+	2	transcript_id "GENK_039.t1"; gene_id "GENK_039"; cds_type "internal";
Scaffold_7	AUGUSTUS	CDS	21085600	21085837	1	+	2	transcript_id "GENK_039.t1"; gene_id "GENK_039"; cds_type "internal";
Scaffold_7	AUGUSTUS	CDS	21094771	21094821	0.76	+	1	transcript_id "GENK_039.t1"; gene_id "GENK_039"; cds_type "internal";
Scaffold_7	AUGUSTUS	CDS	21094863	21094903	1	+	1	transcript_id "GENK_039.t1"; gene_id "GENK_039"; cds_type "internal";
Scaffold_7	AUGUSTUS	CDS	21097036	21097169	1	+	2	transcript_id "GENK_039.t1"; gene_id "GENK_039"; cds_type "internal";
Scaffold_7	AUGUSTUS	CDS	21097726	21097829	1	+	0	transcript_id "GENK_039.t1"; gene_id "GENK_039"; cds_type "internal";
Scaffold_7	AUGUSTUS	CDS	21100303	21100427	1	+	1	transcript_id "GENK_039.t1"; gene_id "GENK_039"; cds_type "internal";
Scaffold_7	AUGUSTUS	CDS	21104881	21104993	1	+	2	transcript_id "GENK_039.t1"; gene_id "GENK_039"; cds_type "internal";
Scaffold_7	AUGUSTUS	CDS	21106504	21106641	1	+	0	transcript_id "GENK_039.t1"; gene_id "GENK_039"; cds_type "internal";
Scaffold_7	AUGUSTUS	CDS	21107417	21107516	1	+	0	transcript_id "GENK_039.t1"; gene_id "GENK_039"; cds_type "internal";
Scaffold_7	AUGUSTUS	CDS	21109352	21109464	1	+	2	transcript_id "GENK_039.t1"; gene_id "GENK_039"; cds_type "internal";
Scaffold_7	AUGUSTUS	CDS	21111363	21111545	1	+	0	transcript_id "GENK_039.t1"; gene_id "GENK_039"; cds_type "internal";
Scaffold_7	AUGUSTUS	CDS	21116429	21116647	1	+	0	transcript_id "GENK_039.t1"; gene_id "GENK_039"; cds_type "terminal";
Scaffold_7	AUGUSTUS	intron	21059458	21081268	1	+	0	transcript_id "GENK_039.t1"; gene_id "GENK_039"; supported "True";
Scaffold_7	AUGUSTUS	intron	21081401	21085599	1	+	2	transcript_id "GENK_039.t1"; gene_id "GENK_039"; supported "True";
Scaffold_7	AUGUSTUS	intron	21085838	21094770	1	+	2	transcript_id "GENK_039.t1"; gene_id "GENK_039"; supported "True";
Scaffold_7	AUGUSTUS	intron	21094822	21094862	0.76	+	1	transcript_id "GENK_039.t1"; gene_id "GENK_039"; supported "False";
Scaffold_7	AUGUSTUS	intron	21094904	21097035	1	+	1	transcript_id "GENK_039.t1"; gene_id "GENK_039"; supported "True";
Scaffold_7	AUGUSTUS	intron	21097170	21097725	1	+	2	transcript_id "GENK_039.t1"; gene_id "GENK_039"; supported "True";
Scaffold_7	AUGUSTUS	intron	21097830	21100302	1	+	0	transcript_id "GENK_039.t1"; gene_id "GENK_039"; supported "True";
Scaffold_7	AUGUSTUS	intron	21100428	21104880	1	+	1	transcript_id "GENK_039.t1"; gene_id "GENK_039"; supported "True";
Scaffold_7	AUGUSTUS	intron	21104994	21106503	1	+	2	transcript_id "GENK_039.t1"; gene_id "GENK_039"; supported "True";
Scaffold_7	AUGUSTUS	intron	21106642	21107416	1	+	0	transcript_id "GENK_039.t1"; gene_id "GENK_039"; supported "True";
Scaffold_7	AUGUSTUS	intron	21107517	21109351	1	+	0	transcript_id "GENK_039.t1"; gene_id "GENK_039"; supported "True";
Scaffold_7	AUGUSTUS	intron	21109465	21111362	1	+	2	transcript_id "GENK_039.t1"; gene_id "GENK_039"; supported "True";
Scaffold_7	AUGUSTUS	intron	21111546	21116428	1	+	0	transcript_id "GENK_039.t1"; gene_id "GENK_039"; supported "True";
Scaffold_7	AUGUSTUS	stop_codon	21116645	21116647	.	+	0	transcript_id "GENK_039.t1"; gene_id "GENK_039"; supported "True";
Scaffold_7	GenomicGFF	gene	50403019	50403220	.	-	.	ID=GENK_040;hmmer;-;Pos:1-66;Note= Conkunitzin 8;
Scaffold_7	GenomicGFF	mRNA	50403019	50403220	.	-	.	ID=GENK_040.t1;Parent=GENK_040;hmmer;-;Pos:1-66
Scaffold_7	GenomicGFF	CDS	50403020	50403217	.	-	0	ID=GENK_040.t1.CDS1;Parent=GENK_040.t1;hmmer;-;Pos:1-66
Scaffold_8	GenomicGFF	gene	18125187	18125379	.	-	.	ID=GENK_041;hmmer;-;Pos:1-63;Note=Rimp superfamily 01;
Scaffold_8	GenomicGFF	mRNA	18125187	18125379	.	-	.	ID=GENK_041.t1;Parent=GENK_041;hmmer;-;Pos:1-63
Scaffold_8	GenomicGFF	CDS	18125188	18125376	.	-	0	ID=GENK_041.t1.CDS1;Parent=GENK_041.t1;hmmer;-;Pos:1-63
Scaffold_8	AnnotGFF	gene	40528108	40528399	.	-	.	ID=GENK_042;hmmer;-;Pos:48-119;Note=Cver superfamily 17
Scaffold_8	AnnotGFF	mRNA	40528108	40528399	.	-	.	ID=GENK_042-RA;Parent=GENK_042;hmmer;-;Pos:48-119
Scaffold_8	AnnotGFF	CDS	40528373	40528399	.	-	0	ID=GENK_042-RA:cds;Parent=GENK_042-RA;hmmer;-;Pos:48-119
Scaffold_8	AnnotGFF	CDS	40528108	40528297	.	-	0	ID=GENK_042-RA:cds;Parent=GENK_042-RA;hmmer;-;Pos:48-119
Scaffold_9	maker	gene	5966472	5984678	.	+	.	ID=GENK_043;Note=Similar to Psma4: Proteasome subunit alpha type-4 (Rattus norvegicus OX%3D10116);
Scaffold_9	maker	mRNA	5966472	5984678	.	+	.	ID=GENK_043-RA;Parent=GENK_043;Note=Similar to Psma4: Proteasome subunit alpha type-4 (Rattus norvegicus OX%3D10116);_AED=0.35;_eAED=0.35;
Scaffold_9	AUGUSTUS	start_codon	5966472	5966474	.	+	0	transcript_id "GENK_043.t1"; gene_id "GENK_043"; supported "False";
Scaffold_9	AUGUSTUS	CDS	5966472	5966474	1	+	0	transcript_id "GENK_043.t1"; gene_id "GENK_043"; cds_type "initial";
Scaffold_9	AUGUSTUS	CDS	5968728	5968770	1	+	0	transcript_id "GENK_043.t1"; gene_id "GENK_043"; cds_type "internal";
Scaffold_9	AUGUSTUS	CDS	5969384	5969546	1	+	2	transcript_id "GENK_043.t1"; gene_id "GENK_043"; cds_type "internal";
Scaffold_9	AUGUSTUS	CDS	5978525	5978602	1	+	1	transcript_id "GENK_043.t1"; gene_id "GENK_043"; cds_type "internal";
Scaffold_9	AUGUSTUS	CDS	5980240	5980328	1	+	1	transcript_id "GENK_043.t1"; gene_id "GENK_043"; cds_type "internal";
Scaffold_9	AUGUSTUS	CDS	5981636	5981766	1	+	2	transcript_id "GENK_043.t1"; gene_id "GENK_043"; cds_type "internal";
Scaffold_9	AUGUSTUS	CDS	5983861	5983984	1	+	0	transcript_id "GENK_043.t1"; gene_id "GENK_043"; cds_type "internal";
Scaffold_9	AUGUSTUS	CDS	5984530	5984678	1	+	2	transcript_id "GENK_043.t1"; gene_id "GENK_043"; cds_type "terminal";
Scaffold_9	AUGUSTUS	intron	5966475	5968727	1	+	0	transcript_id "GENK_043.t1"; gene_id "GENK_043"; supported "True";
Scaffold_9	AUGUSTUS	intron	5968771	5969383	1	+	0	transcript_id "GENK_043.t1"; gene_id "GENK_043"; supported "True";
Scaffold_9	AUGUSTUS	intron	5969547	5978524	1	+	2	transcript_id "GENK_043.t1"; gene_id "GENK_043"; supported "True";
Scaffold_9	AUGUSTUS	intron	5978603	5980239	1	+	1	transcript_id "GENK_043.t1"; gene_id "GENK_043"; supported "True";
Scaffold_9	AUGUSTUS	intron	5980329	5981635	1	+	1	transcript_id "GENK_043.t1"; gene_id "GENK_043"; supported "True";
Scaffold_9	AUGUSTUS	intron	5981767	5983860	1	+	2	transcript_id "GENK_043.t1"; gene_id "GENK_043"; supported "True";
Scaffold_9	AUGUSTUS	intron	5983985	5984529	1	+	0	transcript_id "GENK_043.t1"; gene_id "GENK_043"; supported "True";
Scaffold_9	AUGUSTUS	stop_codon	5984676	5984678	.	+	0	transcript_id "GENK_043.t1"; gene_id "GENK_043"; supported "False";
Scaffold_9	GenomicGFF	gene	28277693	28279109	.	+	.	ID=GENK_044;hmmer;-;Pos:1-52;Note= Superfamily M-2 without framework;
Scaffold_9	GenomicGFF	mRNA	28277693	28279109	.	+	.	ID=GENK_044.t1;Parent=GENK_044;hmmer;-;c
Scaffold_9	GenomicGFF	CDS	28277693	28277765	.	+	0	ID=GENK_044.t1.CDS1;Parent=GENK_044.t1;hmmer;-;Pos:1-52
Scaffold_9	GenomicGFF	CDS	28279026	28279107	.	+	2	ID=GENK_044.t1.CDS2;Parent=GENK_044.t1;hmmer;-;Pos:1-52
Scaffold_9	AnnotGFF	gene	28998981	28999289	.	-	.	ID=GENK_045;hmmer;-;Pos:231-320; Note= Cerm superfamily 17;
Scaffold_9	AnnotGFF	mRNA	28998983	28999289	.	-	.	ID=GENK_045-RA;Parent=GENK_045;hmmer;-;Pos:231-320
Scaffold_9	AnnotGFF	CDS	28998983	28999289	.	-	0	ID=GENK_045-RA:cds;Parent=GENK_045-RA;hmmer;-;Pos:231-320
Scaffold_9	GenomicGFF	gene	75529132	75544053	.	-	.	ID=GENK_046;hmmer;-;Pos:1-79; Note= Superfamily O1-4;
Scaffold_9	GenomicGFF	mRNA	75529132	75544053	.	-	.	ID=GENK_046.t1;Parent=CTX_superfamily_O1_4g012;hmmer;-;Pos:1-79
Scaffold_9	AUGUSTUS	stop_codon	75529132	75529134	.	-	0	transcript_id "GENK_046.t1"; gene_id "jg105090"; supported "False";Pos:1-79
Scaffold_9	AUGUSTUS	CDS	75529132	75529234	1	-	1	transcript_id "GENK_046.t1.CDS3"; gene_id "jg105090"; cds_type "terminal";Pos:1-79
Scaffold_9	AUGUSTUS	CDS	75533985	75534045	1	-	2	transcript_id "GENK_046.t1.CDS2"; gene_id "jg105090"; cds_type "internal";Pos:1-79
Scaffold_9	AUGUSTUS	CDS	75543975	75544050	1	-	1	transcript_id "GENK_046.t1.CDS1"; gene_id "jg105090"; cds_type "internal";Pos:1-79
Scaffold_9	AUGUSTUS	intron	75529235	75533984	1	-	1	transcript_id "GENK_046.t1"; gene_id "jg105090"; supported "True";Pos:1-79
Scaffold_9	AUGUSTUS	intron	75534046	75543974	1	-	2	transcript_id "GENK_046.t1"; gene_id "jg105090"; supported "True";Pos:1-79
Scaffold_9	AUGUSTUS	start_codon	75544048	75544050	.	-	0	transcript_id "GENK_046.t1"; gene_id "jg105090"; supported "False";
Scaffold_10	AUGUSTUS	gene	7064875	7106962	.	-	.	ID=GENK_162_jg130486;Note=Prohormone_4a;
Scaffold_10	AUGUSTUS	mRNA	7064875	7106962	.	-	.	ID=GENK_162_jg130486.t1;Parent=GENK_162_jg130486;Note=Prohormone_4a;
Scaffold_10	AUGUSTUS	CDS	7106905	7106962	0.99	-	2	ID=GENK_162_jg130486.1;Parent=GENK_162_jg130486.t1;type="initial";
Scaffold_10	AUGUSTUS	intron	7080058	7106904	0.87	-	.	Parent=GENK_162_jg130486.t1;
Scaffold_10	AUGUSTUS	CDS	7080028	7080057	0.87	-	1	ID=GENK_162_jg130486.2;Parent=GENK_162_jg130486.t1;type="internal";
Scaffold_10	AUGUSTUS	intron	7079930	7080027	0.46	-	.	Parent=GENK_162_jg130486.t1;
Scaffold_10	AUGUSTUS	CDS	7077876	7079929	0.46	-	1	ID=GENK_162_jg130486.3;Parent=GENK_162_jg130486.t1;type="internal";
Scaffold_10	AUGUSTUS	intron	7072737	7077875	1	-	.	Parent=GENK_162_jg130486.t1;
Scaffold_10	AUGUSTUS	CDS	7072605	7072736	1	-	2	ID=GENK_162_jg130486.4;Parent=GENK_162_jg130486.t1;type="internal";
Scaffold_10	AUGUSTUS	intron	7071021	7072604	1	-	.	Parent=GENK_162_jg130486.t1;
Scaffold_10	AUGUSTUS	CDS	7070904	7071020	1	-	2	ID=GENK_162_jg130486.5;Parent=GENK_162_jg130486.t1;type="internal";
Scaffold_10	AUGUSTUS	intron	7068983	7070903	1	-	.	Parent=GENK_162_jg130486.t1;
Scaffold_10	AUGUSTUS	CDS	7068873	7068982	1	-	2	ID=GENK_162_jg130486.6;Parent=GENK_162_jg130486.t1;type="internal";
Scaffold_10	AUGUSTUS	intron	7068817	7068872	1	-	.	Parent=GENK_162_jg130486.t1;
Scaffold_10	AUGUSTUS	CDS	7068776	7068816	1	-	0	ID=GENK_162_jg130486.7;Parent=GENK_162_jg130486.t1;type="internal";
Scaffold_10	AUGUSTUS	intron	7066129	7068775	0.56	-	.	Parent=GENK_162_jg130486.t1;
Scaffold_10	AUGUSTUS	CDS	7066053	7066128	0.56	-	1	ID=GENK_162_jg130486.8;Parent=GENK_162_jg130486.t1;type="internal";
Scaffold_10	AUGUSTUS	intron	7065073	7066052	0.36	-	.	Parent=GENK_162_jg130486.t1;
Scaffold_10	AUGUSTUS	CDS	7064875	7065072	0.36	-	0	ID=GENK_162_jg130486.9;Parent=GENK_162_jg130486.t1;type="terminal";
Scaffold_10	AUGUSTUS	stop_codon	7064875	7064877	.	-	0	Parent=GENK_162_jg130486.t1;
Scaffold_10	AUGUSTUS	gene	7238614	7255681	.	-	0	ID=GENK_163_jg130488;Note=Prohormone 4b;
Scaffold_10	AUGUSTUS	mRNA	7238614	7255681	.	-	0	ID=GENK_163_jg130488.t1;Parent=GENK_163_jg130488;Note=Prohormone 4b;
Scaffold_10	AUGUSTUS	stop_codon	7238614	7238616	.	-	0	transcript_id "GENK_163_jg130488.t1"; id "GENK_163_jg130488"; supported "False";
Scaffold_10	AUGUSTUS	CDS	7238614	7238816	0.88	-	2	transcript_id "GENK_163_jg130488.t1"; id "GENK_163_jg130488"; type "terminal";
Scaffold_10	AUGUSTUS	CDS	7243239	7243352	1	-	2	transcript_id "GENK_163_jg130488.t1"; id "GENK_163_jg130488"; type "internal";
Scaffold_10	AUGUSTUS	CDS	7244875	7245006	1	-	2	transcript_id "GENK_163_jg130488.t1"; id "GENK_163_jg130488"; type "internal";
Scaffold_10	AUGUSTUS	CDS	7255564	7255681	0.58	-	0	transcript_id "GENK_163_jg130488.t1"; id "GENK_163_jg130488"; type "initial";
Scaffold_10	AUGUSTUS	intron	7238817	7243238	0.88	-	2	transcript_id "GENK_163_jg130488.t1"; id "GENK_163_jg130488"; supported "True";
Scaffold_10	AUGUSTUS	intron	7243353	7244874	1	-	2	transcript_id "GENK_163_jg130488.t1"; id "GENK_163_jg130488"; supported "True";
Scaffold_10	AUGUSTUS	intron	7245007	7255563	1	-	2	transcript_id "GENK_163_jg130488.t1"; id "GENK_163_jg130488"; supported "True";
Scaffold_10	AUGUSTUS	start_codon	7255679	7255681	.	-	0	transcript_id "GENK_163_jg130488.t1"; id "GENK_163_jg130488"; supported "False";
Scaffold_10	GenomicGFF	gene	7437481	7443529	.	+	0	ID=GENK_164_jg130495;hmmer;-;Note=Thyrostimulin hormone beta 5;
Scaffold_10	GenomicGFF	mRNA	7437481	7443529	.	+	0	ID=GENK_164_jg130495.t1;Parent=GENK_164_jg130495;hmmer;-;supported "True";
Scaffold_10	AUGUSTUS	start_codon	7437481	7437483	.	+	0	transcript_id "GENK_164_jg130495.t1"; id "GENK_164_jg130495"; supported "True";
Scaffold_10	AUGUSTUS	CDS	7437481	7437747	1	+	0	transcript_id "GENK_164_jg130495.t1"; id "GENK_164_jg130495"; type "initial";
Scaffold_10	AUGUSTUS	CDS	7443335	7443529	1	+	0	transcript_id "GENK_164_jg130495.t1"; id "GENK_164_jg130495"; type "terminal";
Scaffold_10	AUGUSTUS	intron	7437748	7443334	1	+	0	transcript_id "GENK_164_jg130495.t1"; id "GENK_164_jg130495"; supported "True";
Scaffold_10	AUGUSTUS	stop_codon	7443527	7443529	.	+	0	transcript_id "GENK_164_jg130495.t1"; id "GENK_164_jg130495"; supported "True";
Scaffold_10	GenomicGFF	gene	7741761	7756251	.	-	0	ID=GENK_165_jg130506Note=Thyrostimulin hormone alpha;"
Scaffold_10	GenomicGFF	mRNA	7741761	7756251	.	-	0	ID=GENK_165_jg130506.t1";Parent=GENK_165_jg130506Note=Thyrostimulin hormone alpha;"
Scaffold_10	AUGUSTUS	stop_codon	7741761	7741763	.	-	0	transcript_id "GENK_165_jg130506.t1"; id "GENK_165_jg130506"; supported "False";
Scaffold_10	AUGUSTUS	CDS	7741761	7741853	1	-	0	transcript_id "GENK_165_jg130506.t1"; id "GENK_165_jg130506"; type "terminal";
Scaffold_10	AUGUSTUS	CDS	7756045	7756251	1	-	0	transcript_id "GENK_165_jg130506.t1"; id "GENK_165_jg130506"; type "initial";
Scaffold_10	AUGUSTUS	intron	7741854	7756044	1	-	0	transcript_id "GENK_165_jg130506.t1"; id "GENK_165_jg130506"; supported "True";
Scaffold_10	AUGUSTUS	start_codon	7756249	7756251	.	-	0	transcript_id "GENK_165_jg130506.t1"; id "GENK_165_jg130506"; supported "False";
Scaffold_10	GenomicGFF	gene	30171557	30184444	.	-	.	ID=GENK_047;hmmer;-;Pos:1-141; Note=Conkunitzin 4;
Scaffold_10	GenomicGFF	mRNA	30171557	30184444	.	-	.	ID=GENK_047.t1;Parent=GENK_047;hmmer;-;Pos:1-141
Scaffold_10	AUGUSTUS	stop_codon	30171556	30171558	.	-	0	transcript_id "GENK_047.t1"; gene_id "GENK_047"; supported "False";
Scaffold_10	AUGUSTUS	CDS	30171556	30171719	1	-	2	transcript_id "GENK_047.t1.CDS4"; gene_id "GENK_047"; cds_type "terminal";
Scaffold_10	AUGUSTUS	CDS	30173281	30173358	1	-	2	transcript_id "GENK_047.t1.CDS3"; gene_id "GENK_047"; cds_type "internal";
Scaffold_10	AUGUSTUS	CDS	30177621	30177743	1	-	2	transcript_id "GENK_047.t1.CDS2"; gene_id "GENK_047"; cds_type "internal";
Scaffold_10	AUGUSTUS	CDS	30184383	30184443	1	-	0	transcript_id "GENK_047.t1.CDS1"; gene_id "GENK_047"; cds_type "initial";
Scaffold_10	AUGUSTUS	intron	30171720	30173280	1	-	2	transcript_id "GENK_047.t1"; gene_id "GENK_047"; supported "True";
Scaffold_10	AUGUSTUS	intron	30173359	30177620	1	-	2	transcript_id "GENK_047.t1"; gene_id "GENK_047"; supported "True";
Scaffold_10	AUGUSTUS	intron	30177744	30184382	1	-	2	transcript_id "GENK_047.t1"; gene_id "GENK_047"; supported "True";
Scaffold_10	AUGUSTUS	start_codon	30184441	30184443	.	-	0	transcript_id "GENK_047.t1"; gene_id "GENK_047"; supported "False";
Scaffold_10	AnnotGFF	gene	40827264	40828433	.	-	.	ID=GENK_048;blastphmmer;annot;Pos:1-64;Note=Pmag superfamily 04;
Scaffold_10	AnnotGFF	mRNA	40827264	40828433	.	-	.	ID=GENK_048-RA;Parent=GENK_048;blastphmmer;annot;Pos:1-64
Scaffold_10	AnnotGFF	CDS	40828247	40828430	.	-	0	ID=GENK_048-RA:cds;Parent=GENK_048-RA;blastphmmer;annot;Pos:1-64
Scaffold_10	AnnotGFF	CDS	40827264	40827270	.	-	2	ID=GENK_048-RA:cds;Parent=GENK_048-RA;blastphmmer;annot;Pos:1-64
Scaffold_11	GenomicGFF	gene	4997320	5011471	.	-	.	ID=GENK_166_jg123712;Note=Conorfamide;
Scaffold_11	GenomicGFF	mRNA	4997320	5011471	.	-	.	ID=GENK_166_jg123712.t1;Parent=GENK_166_jg123712;Note=Conorfamide;"
Scaffold_11	AUGUSTUS	CDS	5011398	5011471	0.97	-	0	ID=GENK_166_jg123712.t1_5;Parent=GENK_166_jg123712.t1;type="internal";
Scaffold_11	AUGUSTUS	intron	4997987	5011397	1	-	.	Parent=GENK_166_jg123712.t1;
Scaffold_11	AUGUSTUS	CDS	4997932	4997986	1	-	2	ID=GENK_166_jg123712.t1_6;Parent=GENK_166_jg123712.t1;type="internal";
Scaffold_11	AUGUSTUS	intron	4997414	4997931	1	-	.	Parent=GENK_166_jg123712.t1;
Scaffold_11	AUGUSTUS	CDS	4997320	4997413	1	-	1	ID=GENK_166_jg123712.t1_7;Parent=GENK_166_jg123712.t1;type="terminal";
Scaffold_11	AUGUSTUS	stop_codon	4997320	4997322	.	-	0	Parent=GENK_166_jg123712.t1;
Scaffold_11	GenomicGFF	gene	21629995	21636698	.	+	.	ID=GENK_049;hmmer;-;Pos:1-59;Note= Superfamily O1-2;
Scaffold_11	GenomicGFF	mRNA	21629995	21636698	.	+	.	ID=GENK_049.t1;Parent=GENK_049;hmmer;-;Pos:1-59
Scaffold_11	AUGUSTUS	start_codon	21629995	21629997	.	+	0	transcript_id "GENK_049.t1"; gene_id "GENK_049"; supported "False";Pos:1-59
Scaffold_11	GenomicGFF	CDS	21629995	21630072	.	+	0	ID=GENK_049.t1.CDS1;Parent=GENK_049.t1;hmmer;-;Pos:1-59
Scaffold_11	GenomicGFF	CDS	21636596	21636694	.	+	0	ID=GENK_049.t1.CDS2;Parent=GENK_049.t1;hmmer;-;Pos:1-59
Scaffold_11	AUGUSTUS	intron	21630073	21636595	1	+	1	transcript_id "GENK_049.t1"; gene_id "GENK_049"; supported "False";Pos:1-59
Scaffold_11	AUGUSTUS	stop_codon	21636695	21636697	.	+	0	transcript_id "GENK_049.t1"; gene_id "GENK_049"; supported "False";Pos:1-59
Scaffold_11	GenomicGFF	gene	22163366	22167378	.	-	.	ID=GENK_050;hmmer;-;Pos:1-49; Note=Superfamily O1-3;
Scaffold_11	GenomicGFF	mRNA	22163366	22167378	.	-	.	ID=GENK_050;Parent=CTX_superfamily_O1_2g006;hmmer;-;Pos:1-49
Scaffold_11	AUGUSTUS	stop_codon	22163366	22163369	.	-	0	transcript_id "GENK_050"; gene_id "GENK_050"; supported "False";Pos:1-49
Scaffold_11	GenomicGFF	CDS	22167301	22167378	.	-	0	ID=GENK_050.CDS1;Parent=CTX_superfamily_O1_2g006.t1;hmmer;-;Pos:1-49
Scaffold_11	GenomicGFF	CDS	22163369	22163437	.	-	0	ID=CTX_superfamily_O1_2g042.t1.CDS2;Parent=CTX_superfamily_O1_2g042.t1;hmmer;-;Pos:1-49
Scaffold_11	AUGUSTUS	start_codon	22167376	22167378	.	-	0	transcript_id "GENK_050"; gene_id "GENK_050"; supported "True";Pos:1-49
Scaffold_11	GenomicGFF	gene	31025154	31035997	.	+	.	ID=GENK_167_jg124751;Note=Insulin related peptide 1;
Scaffold_11	GenomicGFF	mRNA	31025154	31035997	.	+	.	ID=GENK_167_jg124751.t1;Parent=GENK_167_jg124751;Note=Insulin related peptide 1;
Scaffold_11	AUGUSTUS	CDS	31025154	31025397	1	+	2	ID=GENK_167_jg124751.1;Parent=GENK_167_jg124751.t1;type="initial";
Scaffold_11	AUGUSTUS	intron	31025398	31035818	1	+	.	Parent=GENK_167_jg124751.t1;
Scaffold_11	AUGUSTUS	CDS	31035819	31035997	1	+	2	ID=GENK_167_jg124751.2;Parent=GENK_167_jg124751.t1;type="terminal";
Scaffold_11	AUGUSTUS	stop_codon	31035995	31035997	.	+	0	Parent=GENK_167_jg124751.t1;
Scaffold_11	AnnotGFF	gene	34012853	34013045	.	+	.	ID=GENK_051;blastphmmer;annot;Pos:1-63; Note= Pmag superfamily 04;
Scaffold_11	AnnotGFF	mRNA	34012853	34013045	.	+	.	ID=GENK_051-RA;Parent=GENK_051;blastphmmer;annot;Pos:1-63
Scaffold_11	AnnotGFF	CDS	34012853	34013045	.	+	0	ID=GENK_051-RA:cds;Parent=GENK_051-RA;blastphmmer;annot;Pos:1-63
Scaffold_11	GenomicGFF	gene	70829548	70935246	.	+	.	ID=GENK_052;hmmer;-;Pos:1-77; Note=Superfamily H-1a;
Scaffold_11	GenomicGFF	mRNA	70829548	70935246	.	+	.	ID=GENK_052.t1;Parent=CTX_superfamily_GENK_052;hmmer;-;Pos:1-77
Scaffold_11	AUGUSTUS	start_codon	70829548	70829550	.	+	0	transcript_id "GENK_052.t1"; gene_id "GENK_052"; supported "False";
Scaffold_11	GenomicGFF	CDS	70829548	70829619	.	+	0	ID=CTX_superfamily_H_1ag002.t1.CDS1;Parent=CTX_superfamily_H_1ag002.t1;hmmer;-;Pos:1-77
Scaffold_11	AUGUSTUS	CDS	70929828	70929881	0.01	+	2	transcript_id "GENK_052.t1.CDS2"; gene_id "GENK_052"; cds_type "internal";
Scaffold_11	AUGUSTUS	CDS	70935145	70935245	0.95	+	2	transcript_id "GENK_052.t1.CDS3"; gene_id "GENK_052"; cds_type "terminal";
Scaffold_11	AUGUSTUS	intron	70829620	70929827	0.01	+	0	transcript_id "GENK_052.t1"; gene_id "GENK_052"; supported "False";
Scaffold_11	AUGUSTUS	intron	70929882	70935144	0.01	+	2	transcript_id "GENK_052.t1"; gene_id "GENK_052"; supported "True";
Scaffold_11	AUGUSTUS	stop_codon	70935243	70935245	.	+	0	transcript_id "GENK_052.t1"; gene_id "GENK_052"; supported "False";
Scaffold_11	AnnotGFF	gene	74256353	74256611	.	-	.	ID=GENK_053;hmmer;-;Pos:31-119; Note= Conohyaluronidase;
Scaffold_11	AnnotGFF	mRNA	74256353	74256611	.	-	.	ID=GENK_053-RA;Parent=GENK_053;hmmer;-;Pos:31-119
Scaffold_11	AnnotGFF	CDS	74256621	74256632	.	-	0	ID=GENK_053-RA:cds.CDS1;Parent=GENK_053-RA;hmmer;-;Pos:31-119
Scaffold_11	AnnotGFF	CDS	74256353	74256611	.	-	0	ID=GENK_053-RA:cds.CDS2;Parent=GENK_053-RA;hmmer;-;Pos:31-119
Scaffold_11	GenomicGFF	gene	79510696	79518249	.	+	.	ID=GENK_054;hmmer;-;Pos:1-158; Note= Conkunitzin 10;
Scaffold_11	GenomicGFF	mRNA	79510696	79518249	.	+	.	ID=GENK_054.t1;Parent=CTX_superfamily_GENK_054;hmmer;-;Pos:1-158
Scaffold_11	AUGUSTUS	start_codon	79510696	79510698	.	+	0	transcript_id "GENK_054.t1"; gene_id "GENK_054"; supported "False";
Scaffold_11	AUGUSTUS	CDS	79510696	79510727	1	+	1	transcript_id "GENK_054.t1.CDS1"; gene_id "GENK_054"; cds_type "initial";
Scaffold_11	AUGUSTUS	CDS	79514013	79514116	1	+	1	transcript_id "GENK_054.t1.CDS2"; gene_id "GENK_054"; cds_type "internal";
Scaffold_11	AUGUSTUS	CDS	79515478	79515648	1	+	2	transcript_id "GENK_054.t1.CDS3"; gene_id "GENK_054"; cds_type "internal";
Scaffold_11	AUGUSTUS	CDS	79518083	79518249	1	+	2	transcript_id "GENK_054.t1.CDS4"; gene_id "GENK_054"; cds_type "terminal";
Scaffold_11	AUGUSTUS	intron	79510728	79514012	1	+	1	transcript_id "GENK_054.t1"; gene_id "GENK_054"; supported "True";
Scaffold_11	AUGUSTUS	intron	79514117	79515477	1	+	1	transcript_id "GENK_054.t1"; gene_id "GENK_054"; supported "True";
Scaffold_11	AUGUSTUS	intron	79515649	79518082	1	+	2	transcript_id "GENK_054.t1"; gene_id "GENK_054"; supported "True";
Scaffold_11	AnnotGFF	gene	83532781	83545372	.	+	.	ID=GENK_055;hmmer;-;"ID=ANN14186;Note=Similar to Prdx4: Peroxiredoxin-4 (Mus musculus OX%3D10090);"Pos:1-249;
Scaffold_11	AnnotGFF	mRNA	83532781	83545372	.	+	.	ID=GENK_055-RA;Parent=GENK_055;hmmer;-;"ID=ANN14186-RA;Parent=ANN14186;Note=Similar to Prdx4: Peroxiredoxin-4 (Mus musculus OX%3D10090);_AED=0.14;_eAED=0.08;"Pos:1-249
Scaffold_11	AUGUSTUS	start_codon	83532781	83532783	.	+	0	transcript_id "GENK_055.t1"; gene_id "GENK_055"; supported "False";
Scaffold_11	AUGUSTUS	CDS	83532781	83532952	0.14	+	0	transcript_id "GENK_055.t1"; gene_id "GENK_055"; cds_type "initial";
Scaffold_11	AUGUSTUS	CDS	83538907	83539024	0.87	+	2	transcript_id "GENK_055.t1"; gene_id "GENK_055"; cds_type "internal";
Scaffold_11	AUGUSTUS	CDS	83540279	83540395	1	+	2	transcript_id "GENK_055.t1"; gene_id "GENK_055"; cds_type "internal";
Scaffold_11	AUGUSTUS	CDS	83541998	83542120	1	+	1	transcript_id "GENK_055.t1"; gene_id "GENK_055"; cds_type "internal";
Scaffold_11	AUGUSTUS	CDS	83545153	83545372	1	+	1	transcript_id "GENK_055.t1"; gene_id "GENK_055"; cds_type "internal";
Scaffold_11	AUGUSTUS	intron	83532953	83538906	0.14	+	0	transcript_id "GENK_055.t1"; gene_id "GENK_055"; supported "False";
Scaffold_11	AUGUSTUS	intron	83532953	83538906	0.87	+	2	transcript_id "GENK_055.t1"; gene_id "GENK_055"; supported "True";
Scaffold_11	AUGUSTUS	intron	83539025	83540278	1	+	2	transcript_id "GENK_055.t1"; gene_id "GENK_055"; supported "True";
Scaffold_11	AUGUSTUS	intron	83540396	83541997	1	+	1	transcript_id "GENK_055.t1"; gene_id "GENK_055"; supported "True";
Scaffold_11	AUGUSTUS	intron	83542121	83545152	1	+	1	transcript_id "GENK_055.t1"; gene_id "GENK_055"; supported "True";
Scaffold_11	AUGUSTUS	stop_codon	83545370	83545372	.	+	0	transcript_id "GENK_055.t1"; gene_id "GENK_055"; supported "False";
Scaffold_12	maker	gene	51865960	51879948	.	+	.	ID=GENK_056;Note=Similar to STX16: Syntaxin-16 (Homo sapiens OX%3D9606);
Scaffold_12	maker	mRNA	51865960	51879948	.	+	.	ID=GENK_056-RA;Parent=GENK_056;Note=Similar to STX16: Syntaxin-16 (Homo sapiens OX%3D9606);_AED=0.15;_eAED=0.15;
Scaffold_12	AUGUSTUS	start_codon	51865960	51865962	.	+	0	transcript_id "GENK_056.t1"; gene_id "GENK_056"; supported "False";
Scaffold_12	AUGUSTUS	CDS	51865960	51866040	1	+	0	transcript_id "GENK_056.t1"; gene_id "GENK_056"; cds_type "initial";
Scaffold_12	AUGUSTUS	CDS	51867671	51867818	1	+	0	transcript_id "GENK_056.t1"; gene_id "GENK_056"; cds_type "internal";
Scaffold_12	AUGUSTUS	CDS	51870771	51870877	1	+	2	transcript_id "GENK_056.t1"; gene_id "GENK_056"; cds_type "internal";
Scaffold_12	AUGUSTUS	CDS	51872169	51872331	1	+	0	transcript_id "GENK_056.t1"; gene_id "GENK_056"; cds_type "internal";
Scaffold_12	AUGUSTUS	CDS	51872927	51873036	1	+	2	transcript_id "GENK_056.t1"; gene_id "GENK_056"; cds_type "internal";
Scaffold_12	AUGUSTUS	CDS	51877099	51877242	1	+	0	transcript_id "GENK_056.t1"; gene_id "GENK_056"; cds_type "internal";
Scaffold_12	AUGUSTUS	CDS	51879766	51879948	0.54	+	0	transcript_id "GENK_056.t1"; gene_id "GENK_056"; cds_type "terminal";
Scaffold_12	AUGUSTUS	intron	51866041	51867670	1	+	0	transcript_id "GENK_056.t1"; gene_id "GENK_056"; supported "True";
Scaffold_12	AUGUSTUS	intron	51867819	51870770	1	+	0	transcript_id "GENK_056.t1"; gene_id "GENK_056"; supported "True";
Scaffold_12	AUGUSTUS	intron	51870878	51872168	1	+	2	transcript_id "GENK_056.t1"; gene_id "GENK_056"; supported "True";
Scaffold_12	AUGUSTUS	intron	51872332	51872926	1	+	0	transcript_id "GENK_056.t1"; gene_id "GENK_056"; supported "True";
Scaffold_12	AUGUSTUS	intron	51873037	51877098	1	+	2	transcript_id "GENK_056.t1"; gene_id "GENK_056"; supported "True";
Scaffold_12	AUGUSTUS	intron	51877243	51879765	1	+	0	transcript_id "GENK_056.t1"; gene_id "GENK_056"; supported "True";
Scaffold_12	AUGUSTUS	stop_codon	51879946	51879948	.	+	0	transcript_id "GENK_056.t1"; gene_id "GENK_056"; supported "False";
Scaffold_12	GenomicGFF	gene	58340675	58365288	.	+	.	ID=GENK_057;hmmer;-;Pos:1-139; Note= Superfamily I4
Scaffold_12	GenomicGFF	mRNA	58340675	58365288	.	+	.	ID=GENK_057.t1;Parent=GENK_057;hmmer;-;Pos:1-139
Scaffold_12	AUGUSTUS	start_codon	58340675	58340677	.	+	0	transcript_id "GENK_057"; gene_id "jg26990/I4g003"; supported "False";
Scaffold_12	AUGUSTUS	CDS	58340675	58340746	0.74	+	0	transcript_id "GENK_057.CDS1"; gene_id "jg26990/I4g003"; cds_type "initial";
Scaffold_12	AUGUSTUS	CDS	58351308	58351411	0.68	+	0	transcript_id "GENK_057.CDS2; gene_id "jg26990/I4g003"; cds_type "internal";
Scaffold_12	AUGUSTUS	CDS	58365051	58365288	0.77	+	1	transcript_id "GENK_057.CDS3"; gene_id "jg26990/I4g003"; cds_type "terminal";
Scaffold_12	AUGUSTUS	intron	58340747	58351307	0.74	+	0	transcript_id "GENK_057"; gene_id "jg26990/I4g003"; supported "True";
Scaffold_12	AUGUSTUS	intron	58351412	58365050	0.68	+	0	transcript_id "GENK_057"; gene_id "jg26990/I4g003"; supported "False";
Scaffold_12	AUGUSTUS	stop_codon	58365286	58365288	.	+	0	transcript_id "GENK_057"; gene_id "jg26990/I4g003"; supported "False";
Scaffold_12	AUGUSTUS	gene	63694916	63735218	.	-	0	transcript_id "GENK_058"; gene_id "GENK_058"; supported "False";Pos:1-109; Note= Superfamily T-1
Scaffold_12	AUGUSTUS	mRNA	63694916	63735218	.	-	0	transcript_id "GENK_058"; gene_id "GENK_058"; supported "False";Pos:1-109
Scaffold_12	AUGUSTUS	stop_codon	63694916	63694918	.	-	0	transcript_id "GENK_058"; gene_id "jg27225/CTX_superfamily_T_1g004/CTX_superfamily_T_1g005"; supported "False";Pos:1-109
Scaffold_12	AUGUSTUS	CDS	63694916	63694920	1	-	2	transcript_id "GENK_058.CDS6"; gene_id "jg27225/CTX_superfamily_T_1g004/CTX_superfamily_T_1g005"; cds_type "terminal";Pos:1-109
Scaffold_12	AUGUSTUS	CDS	63700383	63700451	1	-	2	transcript_id "GENK_058.CDS5"; gene_id "jg27225/CTX_superfamily_T_1g004/CTX_superfamily_T_1g005"; cds_type "internal";Pos:1-109
Scaffold_12	AUGUSTUS	CDS	63703670	63703714	1	-	2	transcript_id "GENK_058.CDS4"; gene_id "jg27225/CTX_superfamily_T_1g004/CTX_superfamily_T_1g005"; cds_type "internal";Pos:1-109
Scaffold_12	AUGUSTUS	CDS	63712491	63712580	1	-	2	transcript_id "GENK_058.CDS3"; gene_id "jg27225/CTX_superfamily_T_1g004/CTX_superfamily_T_1g005"; cds_type "internal";Pos:1-109
Scaffold_12	AUGUSTUS	CDS	63734966	63735002	0.96	-	0	transcript_id "GENK_058.CDS2"; gene_id "jg27225/CTX_superfamily_T_1g004/CTX_superfamily_T_1g005"; cds_type "internal";Pos:1-109
Scaffold_12	AUGUSTUS	CDS	63735135	63735218	0.28	-	0	transcript_id "GENK_058.CDS1"; gene_id "jg27225/CTX_superfamily_T_1g004/CTX_superfamily_T_1g005"; cds_type "initial";Pos:1-109
Scaffold_12	AUGUSTUS	intron	63694921	63700382	1	-	2	transcript_id "GENK_058"; gene_id "jg27225/CTX_superfamily_T_1g004/CTX_superfamily_T_1g005"; supported "True";Pos:1-109
Scaffold_12	AUGUSTUS	intron	63700452	63703669	1	-	2	transcript_id "GENK_058"; gene_id "jg27225/CTX_superfamily_T_1g004/CTX_superfamily_T_1g005"; supported "True";Pos:1-109
Scaffold_12	AUGUSTUS	intron	63703715	63712490	1	-	2	transcript_id "GENK_058"; gene_id "jg27225/CTX_superfamily_T_1g004/CTX_superfamily_T_1g005"; supported "True";Pos:1-109
Scaffold_12	AUGUSTUS	intron	63712581	63734965	1	-	2	transcript_id "GENK_058"; gene_id "jg27225/CTX_superfamily_T_1g004/CTX_superfamily_T_1g005"; supported "True";Pos:1-109
Scaffold_12	AUGUSTUS	intron	63735003	63735134	0.96	-	0	transcript_id "GENK_058"; gene_id "jg27225/CTX_superfamily_T_1g004/CTX_superfamily_T_1g005"; supported "False";Pos:1-109
Scaffold_12	AUGUSTUS	start_codon	63735216	63735218	.	-	0	transcript_id "GENK_058"; gene_id "jg27225/CTX_superfamily_T_1g004/CTX_superfamily_T_1g005"; supported "False";Pos:1-109
Scaffold_12	AUGUSTUS	gene	79597636	79610733	1	-	2	transcript_id "GENK_059"; gene_id "GENK_059"; cds_type "internal";Note=Superfamily T-1
Scaffold_12	AUGUSTUS	mRNA	79597636	79610733	1	-	2	transcript_id "GENK_059"; gene_id "GENK_059"; cds_type "internal";
Scaffold_12	AUGUSTUS	stop_codon	79597636	79597638	.	-	0	transcript_id "GENK_059"; gene_id "jg27968/CTX_superfamily_T_1g006"; supported "False";
Scaffold_12	AUGUSTUS	CDS	79597636	79597646	1	-	2	transcript_id "GENK_059.CDS6"; gene_id "jg27968/CTX_superfamily_T_1g006"; cds_type "terminal";
Scaffold_12	AUGUSTUS	CDS	79599000	79599025	1	-	1	transcript_id "GENK_059.CDS5"; gene_id "jg27968/CTX_superfamily_T_1g006"; cds_type "internal";
Scaffold_12	AUGUSTUS	CDS	79602223	79602232	1	-	2	transcript_id "GENK_059.CDS4"; gene_id "jg27968/CTX_superfamily_T_1g006"; cds_type "internal";
Scaffold_12	AUGUSTUS	CDS	79602277	79602288	1	-	2	transcript_id "GENK_059.CDS3"; gene_id "jg27968/CTX_superfamily_T_1g006"; cds_type "internal";
Scaffold_12	AUGUSTUS	CDS	79609910	79609954	1	-	2	transcript_id "GENK_059.CDS2"; gene_id "jg27968/CTX_superfamily_T_1g006"; cds_type "internal";
Scaffold_12	AUGUSTUS	CDS	79610667	79610730	1	-	2	transcript_id "GENK_059.CDS1"; gene_id "jg27968/CTX_superfamily_T_1g006"; cds_type "internal";
Scaffold_12	AUGUSTUS	intron	79597647	79598999	1	-	2	transcript_id "GENK_059"; gene_id "jg27968/CTX_superfamily_T_1g006"; supported "True";
Scaffold_12	AUGUSTUS	intron	79599026	79602222	1	-	1	transcript_id "GENK_059"; gene_id "jg27968/CTX_superfamily_T_1g006"; supported "True";
Scaffold_12	AUGUSTUS	intron	79602233	79602276	1	-	2	transcript_id "GENK_059"; gene_id "jg27968/CTX_superfamily_T_1g006"; supported "False";
Scaffold_12	AUGUSTUS	intron	79602289	79609909	1	-	2	transcript_id "GENK_059"; gene_id "jg27968/CTX_superfamily_T_1g006"; supported "True";
Scaffold_12	AUGUSTUS	intron	79609955	79610666	1	-	2	transcript_id "GENK_059"; gene_id "jg27968/CTX_superfamily_T_1g006"; supported "True";
Scaffold_12	AUGUSTUS	start_codon	79610730	79610733	.	-	0	transcript_id "GENK_059"; gene_id "jg27968/CTX_superfamily_T_1g006"; supported "False";
Scaffold_13	maker	gene	13630926	13650990	.	-	.	ID=GENK_060;Note=Similar to STX12: Syntaxin-12 (Homo sapiens OX%3D9606);
Scaffold_13	maker	mRNA	13630926	13650990	.	-	.	ID=GENK_060-RA;Parent=GENK_060;Note=Similar to STX12: Syntaxin-12 (Homo sapiens OX%3D9606);_AED=0.38;_eAED=0.46;
Scaffold_13	AUGUSTUS	stop_codon	13630926	13630928	.	-	0	transcript_id "GENK_060.t1"; gene_id "GENK_060"; supported "False";
Scaffold_13	AUGUSTUS	CDS	13630926	13631018	0.97	-	0	transcript_id "GENK_060.t1"; gene_id "GENK_060"; cds_type "terminal";
Scaffold_13	AUGUSTUS	CDS	13637984	13638066	1	-	2	transcript_id "GENK_060.t1"; gene_id "GENK_060"; cds_type "internal";
Scaffold_13	AUGUSTUS	CDS	13639373	13639445	1	-	0	transcript_id "GENK_060.t1"; gene_id "GENK_060"; cds_type "internal";
Scaffold_13	AUGUSTUS	CDS	13639660	13639750	1	-	1	transcript_id "GENK_060.t1"; gene_id "GENK_060"; cds_type "internal";
Scaffold_13	AUGUSTUS	CDS	13641474	13641529	1	-	0	transcript_id "GENK_060.t1"; gene_id "GENK_060"; cds_type "internal";
Scaffold_13	AUGUSTUS	CDS	13642927	13643067	1	-	0	transcript_id "GENK_060.t1"; gene_id "GENK_060"; cds_type "internal";
Scaffold_13	AUGUSTUS	CDS	13644035	13644134	1	-	1	transcript_id "GENK_060.t1"; gene_id "GENK_060"; cds_type "internal";
Scaffold_13	AUGUSTUS	CDS	13646490	13646559	1	-	2	transcript_id "GENK_060.t1"; gene_id "GENK_060"; cds_type "internal";
Scaffold_13	AUGUSTUS	CDS	13649883	13649954	1	-	2	transcript_id "GENK_060.t1"; gene_id "GENK_060"; cds_type "internal";
Scaffold_13	AUGUSTUS	CDS	13650942	13650990	0.99	-	0	transcript_id "GENK_060.t1"; gene_id "GENK_060"; cds_type "initial";
Scaffold_13	AUGUSTUS	intron	13631019	13637983	0.97	-	0	transcript_id "GENK_060.t1"; gene_id "GENK_060"; supported "True";
Scaffold_13	AUGUSTUS	intron	13638067	13639372	1	-	2	transcript_id "GENK_060.t1"; gene_id "GENK_060"; supported "True";
Scaffold_13	AUGUSTUS	intron	13639446	13639659	1	-	0	transcript_id "GENK_060.t1"; gene_id "GENK_060"; supported "True";
Scaffold_13	AUGUSTUS	intron	13639751	13641473	1	-	1	transcript_id "GENK_060.t1"; gene_id "GENK_060"; supported "True";
Scaffold_13	AUGUSTUS	intron	13641530	13642926	1	-	0	transcript_id "GENK_060.t1"; gene_id "GENK_060"; supported "True";
Scaffold_13	AUGUSTUS	intron	13643068	13644034	1	-	0	transcript_id "GENK_060.t1"; gene_id "GENK_060"; supported "True";
Scaffold_13	AUGUSTUS	intron	13644135	13646489	1	-	1	transcript_id "GENK_060.t1"; gene_id "GENK_060"; supported "True";
Scaffold_13	AUGUSTUS	intron	13646560	13649882	1	-	2	transcript_id "GENK_060.t1"; gene_id "GENK_060"; supported "True";
Scaffold_13	AUGUSTUS	intron	13649955	13650941	1	-	2	transcript_id "GENK_060.t1"; gene_id "GENK_060"; supported "True";
Scaffold_13	AUGUSTUS	start_codon	13650988	13650990	.	-	0	transcript_id "GENK_060.t1"; gene_id "GENK_060"; supported "False";
Scaffold_13	GenomicGFF	gene	58151910	58152069	.	-	.	ID=GENK_062;hmmer;-;Pos:1-66; Note= Superfamily I1-2;
Scaffold_13	GenomicGFF	mRNA	58151910	58152069	.	-	.	ID=GENK_062.t1;Parent=GENK_062;hmmer;-;Pos:1-66
Scaffold_13	GenomicGFF	CDS	58151911	58152066	.	-	0	ID=GENK_062.t1.CDS3;Parent=GENK_062.t1;hmmer;-;Pos:1-66
Scaffold_13	AUGUSTUS	CDS	58160007	58160019	0.98	-	1	transcript_id "GENK_062.t1.CDS2"; gene_id "GENK_062"; cds_type "internal";
Scaffold_13	AUGUSTUS	CDS	58168134	58168188	0.98	-	2	transcript_id "GENK_062.t1.CDS1"; gene_id "GENK_062"; cds_type "initial";
Scaffold_13	AUGUSTUS	intron	58152067	58160006	0.98	-	1	transcript_id "GENK_062.t1"; gene_id "GENK_062"; supported "True";
Scaffold_13	AUGUSTUS	intron	58160020	58168133	0.98	-	2	transcript_id "GENK_062.t1"; gene_id "GENK_062"; supported "True";
Scaffold_13	AUGUSTUS	start_codon	58168186	58168188	.	-	0	transcript_id "GENK_062.t1"; gene_id "GENK_062"; supported "False";
Scaffold_13	GenomicGFF	gene	58151910	58152069	.	-	.	ID=GENK_061;hmmer;-;Pos:1-66; Note= Superfamily I1-2;
Scaffold_13	GenomicGFF	mRNA	58151910	58152069	.	-	.	ID=GENK_061.t2;Parent=GENK_061;hmmer;-;Pos:1-66
Scaffold_13	AUGUSTUS	stop_codon	58138704	58138706	.	-	0	transcript_id "GENK_061"; gene_id "jg18744/I1_2g002"; supported "False";
Scaffold_13	GenomicGFF	CDS	58138704	58138853	.	-	0	ID=CTX_superfamily_I1_2g002.t2.CDS3;Parent=CTX_superfamily_I1_2g002.t2;hmmer;-;Pos:1-66
Scaffold_13	AUGUSTUS	CDS	58160007	58160019	0.98	-	1	transcript_id "GENK_061.CDS2"; gene_id "jg18744/I1_2g002"; cds_type "internal";
Scaffold_13	AUGUSTUS	CDS	58168134	58168188	0.98	-	2	transcript_id "GENK_061.CDS1"; gene_id "jg18744/I1_2g002"; cds_type "initial";
Scaffold_13	AUGUSTUS	intron	58138854	58160006	0.98	-	1	transcript_id "GENK_061"; gene_id "jg18744/I1_2g002"; supported "True";
Scaffold_13	AUGUSTUS	intron	58160020	58168133	0.98	-	2	transcript_id "GENK_061"; gene_id "jg18744/I1_2g002"; supported "True";
Scaffold_13	AUGUSTUS	start_codon	58168186	58168188	.	-	0	transcript_id "GENK_061"; gene_id "jg18744/I1_2g002"; supported "False";
Scaffold_13	GenomicGFF	gene	66368233	66373961	.	-	.	ID=GENK_063;hmmer;-;Pos:1-39; Note=Superfamily I3;
Scaffold_13	GenomicGFF	mRNA	66368233	66373961	.	-	.	ID=GENK_063.t1;Parent=GENK_063;hmmer;-;Pos:1-39
Scaffold_13	AUGUSTUS	stop_codon	66368233	66368235	.	-	0	transcript_id "GENK_063.t1"; gene_id "GENK_063"; supported "False";
Scaffold_13	AUGUSTUS	CDS	66368233	66368350	0.74	-	1	transcript_id "GENK_063.t1.CDS3"; gene_id "GENK_063"; cds_type "terminal";
Scaffold_13	AUGUSTUS	CDS	66370782	66370845	0.74	-	2	transcript_id "GENK_063.t1.CDS2"; gene_id "GENK_063"; cds_type "internal";
Scaffold_13	AUGUSTUS	CDS	66373907	66373961	0.74	-	0	transcript_id "GENK_063.t1.CDS1"; gene_id "GENK_063"; cds_type "initial";
Scaffold_13	AUGUSTUS	intron	66368351	66370781	0.74	-	1	transcript_id "GENK_063.t1"; gene_id "GENK_063"; supported "True";
Scaffold_13	AUGUSTUS	intron	66370846	66373906	0.74	-	2	transcript_id "GENK_063.t1"; gene_id "GENK_063"; supported "True";
Scaffold_13	AUGUSTUS	start_codon	66373959	66373961	.	-	0	transcript_id "GENK_063.t1"; gene_id "GENK_063"; supported "False";
Scaffold_13	maker	gene	71031793	71032689	.	-	.	ID=GENK_064;Note=Similar to Stx4: Syntaxin-4 (Mus musculus OX%3D10090);-;Pos:1-298;
Scaffold_13	maker	mRNA	71031793	71032689	.	-	.	ID=GENK_064-RA;Parent=GENK_064;Note=Similar to Stx4: Syntaxin-4 (Mus musculus OX%3D10090);_AED=0.00;_eAED=0.00;-;Pos:1-298;
Scaffold_13	maker	exon	71031793	71032689	.	-	.	ID=GENK_064-RA:exon:2593;Parent=GENK_064-RA;-;Pos:1-298;
Scaffold_14	GenomicGFF	gene	10365864	10368202	.	-	.	ID=GENK_065;hmmer;-;Pos:1-142; Note= Conkunitzin 10;
Scaffold_14	GenomicGFF	mRNA	10365864	10368202	.	-	.	ID=GENK_065.t1;Parent=CTX_superfamily_GENK_065;hmmer;-;Pos:1-142
Scaffold_14	AUGUSTUS	CDS	10365864	10365988	1	-	2	transcript_id "GENK_065.t1.CDS4"; gene_id "GENK_065"; cds_type "terminal";
Scaffold_14	AUGUSTUS	CDS	10366557	10366721	1	-	2	transcript_id "GENK_065.t1.CDS3"; gene_id "GENK_065"; cds_type "internal";
Scaffold_14	AUGUSTUS	CDS	10368130	10368233	1	-	1	transcript_id "GENK_065.t1.CDS2"; gene_id "GENK_065"; cds_type "internal";
Scaffold_14	AUGUSTUS	CDS	10370236	10370267	1	-	1	transcript_id "GENK_065.t1.CDS1"; gene_id "GENK_065"; cds_type "initial";
Scaffold_14	AUGUSTUS	intron	10365989	10366556	1	-	2	transcript_id "GENK_065.t1"; gene_id "GENK_065"; supported "True";
Scaffold_14	AUGUSTUS	intron	10366722	10368129	1	-	2	transcript_id "GENK_065.t1"; gene_id "GENK_065"; supported "True";
Scaffold_14	AUGUSTUS	intron	10368234	10370235	1	-	2	transcript_id "GENK_065.t1"; gene_id "GENK_065"; supported "True";
Scaffold_14	AUGUSTUS	start_codon	10370265	10370267	.	-	0	transcript_id "GENK_065.t1"; gene_id "GENK_065"; supported "False";
Scaffold_14	AnnotGFF	mRNA	27425442	27429176	.	-	.	ID=GENK_066-RA_split1;Parent=GENK_066-RA;hmmer;-;Pos:1-171; Note= Ferritin;
Scaffold_14	AnnotGFF	CDS	27425442	27429176	.	-	0	ID=GENK_066-RA:cds;Parent=GENK_066-RA_split1;hmmer;-;Pos:1-171
Scaffold_14	AUGUSTUS	stop_codon	27425442	27425444	.	-	0	transcript_id "GENK_066.t1"; gene_id "GENK_066"; supported "True";
Scaffold_14	AUGUSTUS	CDS	27425442	27425579	1	-	0	transcript_id "GENK_066.t1.CDS4"; gene_id "GENK_066"; cds_type "terminal";
Scaffold_14	AUGUSTUS	CDS	27426348	27426473	1	-	0	transcript_id "GENK_066.t1.CDS3"; gene_id "GENK_066"; cds_type "internal";
Scaffold_14	AUGUSTUS	CDS	27428068	27428214	1	-	0	transcript_id "GENK_066.t1.CDS2"; gene_id "GENK_066"; cds_type "internal";
Scaffold_14	AUGUSTUS	CDS	27429072	27429176	1	-	0	transcript_id "GENK_066.t1.CDS1"; gene_id "GENK_066"; cds_type "initial";
Scaffold_14	AUGUSTUS	intron	27425580	27426347	1	-	0	transcript_id "GENK_066.t1"; gene_id "GENK_066"; supported "True";
Scaffold_14	AUGUSTUS	intron	27426474	27428067	1	-	0	transcript_id "GENK_066.t1"; gene_id "GENK_066"; supported "True";
Scaffold_14	AUGUSTUS	intron	27428215	27429071	1	-	0	transcript_id "GENK_066.t1"; gene_id "GENK_066"; supported "True";
Scaffold_14	AUGUSTUS	start_codon	27429174	27429176	.	-	0	transcript_id "GENK_066.t1"; gene_id "GENK_066"; supported "True";
Scaffold_14	AnnotGFF	gene	31135434	31143536	.	-	.	ID=GENK_067;hmmer;-;Pos:1-172; Note= Ferritin;
Scaffold_14	AnnotGFF	mRNA	31135434	31143536	.	-	.	ID=GENK_067-RA;Parent=GENK_067;hmmer;-;Pos:1-172
Scaffold_14	AUGUSTUS	stop_codon	31135434	31135436	.	-	0	transcript_id "GENK_067.t1"; gene_id "GENK_067"; supported "False";
Scaffold_14	AUGUSTUS	CDS	31135434	31135568	0.81	-	0	transcript_id "GENK_067.t1.CDS4"; gene_id "GENK_067"; cds_type "internal";
Scaffold_14	AUGUSTUS	CDS	31137081	31137203	1	-	0	transcript_id "GENK_067.t1.CDS3"; gene_id "GENK_067"; cds_type "internal";
Scaffold_14	AUGUSTUS	CDS	31137632	31137781	1	-	0	transcript_id "GENK_067.t1.CDS2"; gene_id "GENK_067"; cds_type "internal";
Scaffold_14	AUGUSTUS	CDS	31143426	31143536	1	-	0	transcript_id "GENK_067.t1.CDS1"; gene_id "GENK_067"; cds_type "initial";
Scaffold_14	AUGUSTUS	intron	31135569	31137080	0.81	-	0	transcript_id "GENK_067.t1"; gene_id "GENK_067"; supported "True";
Scaffold_14	AUGUSTUS	intron	31137204	31137631	1	-	0	transcript_id "GENK_067.t1"; gene_id "GENK_067"; supported "True";
Scaffold_14	AUGUSTUS	intron	31137782	31143425	1	-	0	transcript_id "GENK_067.t1"; gene_id "GENK_067"; supported "True";
Scaffold_14	AUGUSTUS	start_codon	31143534	31143536	.	-	0	transcript_id "GENK_067.t1"; gene_id "GENK_067"; supported "False";
Scaffold_14	AUGUSTUS	gene	36790085	36827335	.	-	.	ID=GENK_168_jg13604;Note=Insulin related peptide;
Scaffold_14	AUGUSTUS	mRNA	36790085	36827335	.	-	.	ID=GENK_168_jg13604.t1;Parent=GENK_168_jg13604;Note=Insulin related peptide;
Scaffold_14	AUGUSTUS	CDS	36827248	36827335	0.85	-	1	ID=GENK_168_jg13604.1;Parent=GENK_168_jg13604.t1;type="initial";
Scaffold_14	AUGUSTUS	intron	36825536	36827247	1	-	.	Parent=GENK_168_jg13604.t1;
Scaffold_14	AUGUSTUS	CDS	36825525	36825535	1	-	0	ID=GENK_168_jg13604.2;Parent=GENK_168_jg13604.t1;type="internal";
Scaffold_14	AUGUSTUS	intron	36825333	36825524	1	-	.	Parent=GENK_168_jg13604.t1;
Scaffold_14	AUGUSTUS	CDS	36825301	36825332	1	-	1	ID=GENK_168_jg13604.3;Parent=GENK_168_jg13604.t1;type="internal";
Scaffold_14	AUGUSTUS	intron	36792513	36825300	1	-	.	Parent=GENK_168_jg13604.t1;
Scaffold_14	AUGUSTUS	CDS	36792414	36792512	1	-	2	ID=GENK_168_jg13604.4;Parent=GENK_168_jg13604.t1;type="internal";
Scaffold_14	AUGUSTUS	intron	36792364	36792413	0.91	-	.	Parent=GENK_168_jg13604.t1;
Scaffold_14	AUGUSTUS	CDS	36792154	36792363	0.91	-	2	ID=GENK_168_jg13604.5;Parent=GENK_168_jg13604.t1;type="internal";
Scaffold_14	AUGUSTUS	intron	36790294	36792153	0.86	-	.	Parent=GENK_168_jg13604.t1;
Scaffold_14	AUGUSTUS	CDS	36790085	36790293	0.86	-	2	ID=GENK_168_jg13604.6;Parent=GENK_168_jg13604.t1;type="terminal";
Scaffold_14	AUGUSTUS	stop_codon	36790085	36790087	.	-	0	Parent=GENK_168_jg13604.t1;
Scaffold_14	GenomicGFF	gene	39664134	39673514	.	+	.	ID=GENK_068;hmmer;-;Pos:1-96;Note=Rimp superfamily 03;
Scaffold_14	GenomicGFF	mRNA	39664134	39673514	.	+	.	ID=GENK_068.t1;Parent=GENK_068;hmmer;-;Pos:1-96
Scaffold_14	AUGUSTUS	start_codon	39664134	39664136	.	+	0	transcript_id "GENK_068.t1"; gene_id "GENK_068"; supported "False";
Scaffold_14	AUGUSTUS	CDS	39664115	39664206	1	+	1	transcript_id "GENK_068.t1"; gene_id "GENK_068"; cds_type "initial";
Scaffold_14	AUGUSTUS	CDS	39671964	39672039	1	+	2	transcript_id "GENK_068.t1"; gene_id "GENK_068"; cds_type "internal";
Scaffold_14	AUGUSTUS	CDS	39673375	39673516	0.99	+	1	transcript_id "GENK_068.t1"; gene_id "GENK_068"; cds_type "terminal";
Scaffold_14	AUGUSTUS	intron	39664207	39671963	1	+	1	transcript_id "GENK_068.t1"; gene_id "GENK_068"; supported "True";
Scaffold_14	AUGUSTUS	intron	39672040	39673374	1	+	2	transcript_id "GENK_068.t1"; gene_id "GENK_068"; supported "True";
Scaffold_14	AUGUSTUS	stop_codon	39673514	39673516	.	+	0	transcript_id "GENK_068.t1"; gene_id "GENK_068"; supported "False";
Scaffold_14	GenomicGFF	gene	49167545	49180049	.	+	.	ID=GENK_069;hmmer;-;Pos:1-153; Note= Superfamily B2;
Scaffold_14	GenomicGFF	mRNA	49167545	49180049	.	+	.	ID=GENK_069.t1;Parent=GENK_069;hmmer;-;Pos:1-153
Scaffold_14	AUGUSTUS	start_codon	49167545	49167547	.	+	0	transcript_id "GENK_069.t1"; gene_id "GENK_069"; supported "False";
Scaffold_14	AUGUSTUS	CDS	49167545	49167602	0.99	+	0	transcript_id "GENK_069.t1.CDS1"; gene_id "GENK_069"; cds_type "initial";
Scaffold_14	AUGUSTUS	CDS	49172076	49172211	1	+	2	transcript_id "GENK_069.t1.CDS2"; gene_id "GENK_069"; cds_type "internal";
Scaffold_14	AUGUSTUS	CDS	49177613	49177648	1	+	1	transcript_id "GENK_069.t1.CDS3"; gene_id "GENK_069"; cds_type "internal";
Scaffold_14	AUGUSTUS	CDS	49179818	49180049	1	+	1	transcript_id "GENK_069.t1.CDS4"; gene_id "GENK_069"; cds_type "terminal";
Scaffold_14	AUGUSTUS	intron	49167603	49172075	0.99	+	0	transcript_id "GENK_069.t1"; gene_id "GENK_069"; supported "True";
Scaffold_14	AUGUSTUS	intron	49172212	49177612	1	+	2	transcript_id "GENK_069.t1"; gene_id "GENK_069"; supported "True";
Scaffold_14	AUGUSTUS	intron	49177649	49179817	1	+	1	transcript_id "GENK_069.t1"; gene_id "GENK_069"; supported "True";
Scaffold_14	AUGUSTUS	stop_codon	49180047	49180049	.	+	0	transcript_id "GENK_069.t1"; gene_id "GENK_069"; supported "False";
Scaffold_14	GenomicGFF	gene	63300510	63323806	.	-	.	ID=GENK_070.t1;hmmer;-;Pos:1-150; Note= Conkunitzin 12;
Scaffold_14	GenomicGFF	mRNA	63300510	63323806	.	-	.	ID=GENK_070.t1.t1;Parent=GENK_070.t1;hmmer;-;Pos:1-150
Scaffold_14	AUGUSTUS	stop_codon	63300510	63300512	.	-	0	transcript_id "GENK_070.t1"; gene_id "jg14638/Conkunitzin12g032"; supported "False";
Scaffold_14	AUGUSTUS	CDS	63300510	63300673	1	-	2	transcript_id "GENK_070.t1.CDS3"; gene_id "jg14638/Conkunitzin12g032"; cds_type "terminal";
Scaffold_14	AUGUSTUS	CDS	63302382	63302546	1	-	2	transcript_id "GENK_070.t1.CDS2"; gene_id "jg14638/Conkunitzin12g032"; cds_type "internal";
Scaffold_14	AUGUSTUS	CDS	63323737	63323806	0.97	-	2	transcript_id "GENK_070.t1.CDS1"; gene_id "jg14638/Conkunitzin12g032"; cds_type "initial";
Scaffold_14	AUGUSTUS	intron	63300674	63302381	1	-	2	transcript_id "GENK_070.t1"; gene_id "jg14638/Conkunitzin12g032"; supported "True";
Scaffold_14	AUGUSTUS	intron	63302547	63323736	1	-	2	transcript_id "GENK_070.t1"; gene_id "jg14638/Conkunitzin12g032"; supported "True";
Scaffold_14	AUGUSTUS	start_codon	63323804	63323806	.	-	0	transcript_id "GENK_070.t1"; gene_id "jg14638/Conkunitzin12g032"; supported "False";
Scaffold_14	GenomicGFF	gene	63300510	63323806	.	-	.	ID=GENK_070.t2;hmmer;-;Pos:1-146; Note= Conkunitzin 12;
Scaffold_14	GenomicGFF	mRNA	63300510	63323806	.	-	.	ID=GENK_070.t2.t1;Parent=GENK_070.t1;hmmer;-;Pos:1-146
Scaffold_14	AUGUSTUS	stop_codon	63300510	63300512	.	-	0	transcript_id "GENK_070.t2"; gene_id "jg14638/Conkunitzin12g032"; supported "False";
Scaffold_14	AUGUSTUS	CDS	63300510	63300673	1	-	2	transcript_id "GENK_070.t2.CDS3"; gene_id "jg14638/Conkunitzin12g032"; cds_type "terminal";
Scaffold_14	AUGUSTUS	CDS	63302394	63302546	1	-	2	transcript_id "GENK_070.t2.CDS2"; gene_id "jg14638/Conkunitzin12g032"; cds_type "internal";
Scaffold_14	AUGUSTUS	CDS	63323737	63323806	0.97	-	2	transcript_id "GENK_070.t2.CDS1"; gene_id "jg14638/Conkunitzin12g032"; cds_type "initial";
Scaffold_14	AUGUSTUS	intron	63300674	63302393	1	-	2	transcript_id "GENK_070.t2"; gene_id "jg14638/Conkunitzin12g032"; supported "True";
Scaffold_14	AUGUSTUS	intron	63302547	63323736	1	-	2	transcript_id "GENK_070.t2"; gene_id "jg14638/Conkunitzin12g032"; supported "True";
Scaffold_14	AUGUSTUS	start_codon	63323804	63323806	.	-	0	transcript_id "GENK_070.t2"; gene_id "jg14638/Conkunitzin12g032"; supported "False";
Scaffold_14	GenomicGFF	gene	63622691	63635161	.	-	.	ID=GENK_071;hmmer;-;Pos:1-82; Note= Conkunitzin 3;
Scaffold_14	GenomicGFF	mRNA	63622691	63635161	.	-	.	ID=GENK_071.t1;Parent=CTX_superfamily_GENK_071;hmmer;-;Pos:1-82
Scaffold_14	AUGUSTUS	stop_codon	63622691	63622693	.	-	0	transcript_id "GENK_071.t1"; gene_id "GENK_071"; supported "False";
Scaffold_14	AUGUSTUS	CDS	63635074	63635158	0.74	-	2	transcript_id "GENK_071.t1.CDS1"; gene_id "GENK_071"; cds_type "unknown";
Scaffold_14	AUGUSTUS	CDS	63622695	63622854	1	-	2	transcript_id "GENK_071.t1.CDS2"; gene_id "GENK_071"; cds_type "internal";
Scaffold_14	AUGUSTUS	intron	63622855	63635073	0.74	-	2	transcript_id "GENK_071.t1"; gene_id "GENK_071"; supported "True";
Scaffold_14	AUGUSTUS	start_codon	63635156	63635158	.	-	0	transcript_id "GENK_071.t1"; gene_id "GENK_071"; supported "False";
Scaffold_14	maker	gene	66672229	66689083	.	+	.	ID=GENK_072;Note=proteasome subunit alpha type-1-like;
Scaffold_14	maker	mRNA	66672229	66689083	.	+	.	ID=GENK_072-RA;Parent=GENK_072;Note=proteasome subunit alpha type-1-like;_AED=0.1;_eAED=0.1;
Scaffold_14	AUGUSTUS	start_codon	66672229	66672231	.	+	0	transcript_id "GENK_072.t1"; gene_id "GENK_072"; supported "False";
Scaffold_14	AUGUSTUS	CDS	66672229	66672231	1	+	0	transcript_id "GENK_072.t1"; gene_id "GENK_072"; cds_type "initial";
Scaffold_14	AUGUSTUS	CDS	66675207	66675251	1	+	0	transcript_id "GENK_072.t1"; gene_id "GENK_072"; cds_type "internal";
Scaffold_14	AUGUSTUS	CDS	66677231	66677337	1	+	0	transcript_id "GENK_072.t1"; gene_id "GENK_072"; cds_type "internal";
Scaffold_14	AUGUSTUS	CDS	66678361	66678459	1	+	1	transcript_id "GENK_072.t1"; gene_id "GENK_072"; cds_type "internal";
Scaffold_14	AUGUSTUS	CDS	66679747	66679835	1	+	1	transcript_id "GENK_072.t1"; gene_id "GENK_072"; cds_type "internal";
Scaffold_14	AUGUSTUS	CDS	66680654	66680724	1	+	2	transcript_id "GENK_072.t1"; gene_id "GENK_072"; cds_type "internal";
Scaffold_14	AUGUSTUS	CDS	66682115	66682244	1	+	0	transcript_id "GENK_072.t1"; gene_id "GENK_072"; cds_type "internal";
Scaffold_14	AUGUSTUS	CDS	66684469	66684548	1	+	2	transcript_id "GENK_072.t1"; gene_id "GENK_072"; cds_type "internal";
Scaffold_14	AUGUSTUS	CDS	66685681	66685752	1	+	0	transcript_id "GENK_072.t1"; gene_id "GENK_072"; cds_type "internal";
Scaffold_14	AUGUSTUS	CDS	66687440	66687493	1	+	0	transcript_id "GENK_072.t1"; gene_id "GENK_072"; cds_type "internal";
Scaffold_14	AUGUSTUS	CDS	66688985	66689083	1	+	0	transcript_id "GENK_072.t1"; gene_id "GENK_072"; cds_type "terminal";
Scaffold_14	AUGUSTUS	intron	66672232	66675206	1	+	0	transcript_id "GENK_072.t1"; gene_id "GENK_072"; supported "True";
Scaffold_14	AUGUSTUS	intron	66675252	66677230	1	+	0	transcript_id "GENK_072.t1"; gene_id "GENK_072"; supported "True";
Scaffold_14	AUGUSTUS	intron	66677338	66678360	1	+	0	transcript_id "GENK_072.t1"; gene_id "GENK_072"; supported "True";
Scaffold_14	AUGUSTUS	intron	66678460	66679746	1	+	1	transcript_id "GENK_072.t1"; gene_id "GENK_072"; supported "True";
Scaffold_14	AUGUSTUS	intron	66679836	66680653	1	+	1	transcript_id "GENK_072.t1"; gene_id "GENK_072"; supported "True";
Scaffold_14	AUGUSTUS	intron	66680725	66682114	1	+	2	transcript_id "GENK_072.t1"; gene_id "GENK_072"; supported "True";
Scaffold_14	AUGUSTUS	intron	66682245	66684468	1	+	0	transcript_id "GENK_072.t1"; gene_id "GENK_072"; supported "True";
Scaffold_14	AUGUSTUS	intron	66684549	66685680	1	+	2	transcript_id "GENK_072.t1"; gene_id "GENK_072"; supported "True";
Scaffold_14	AUGUSTUS	intron	66685753	66687439	1	+	0	transcript_id "GENK_072.t1"; gene_id "GENK_072"; supported "True";
Scaffold_14	AUGUSTUS	intron	66687494	66688984	1	+	0	transcript_id "GENK_072.t1"; gene_id "GENK_072"; supported "True";
Scaffold_14	AUGUSTUS	stop_codon	66689081	66689083	.	+	0	transcript_id "GENK_072.t1"; gene_id "GENK_072"; supported "False";
Scaffold_14	AnnotGFF	gene	67218092	67228487	.	+	.	ID=GENK_073;hmmer;-;Pos:1-295; Note= Peptidyl Prolyl Cis-Trans Isomerase 6;
Scaffold_14	AnnotGFF	mRNA	67218092	67228487	.	+	.	ID=GENK_073-RA;Parent=GENK_073;hmmer;-;Pos:1-295
Scaffold_14	AUGUSTUS	start_codon	67218092	67218094	.	+	0	transcript_id "GENK_073.t1"; gene_id "GENK_073"; supported "False";
Scaffold_14	AUGUSTUS	CDS	67218092	67218169	1	+	0	transcript_id "GENK_073.t1"; gene_id "GENK_073"; cds_type "initial";
Scaffold_14	AUGUSTUS	CDS	67219930	67220025	1	+	0	transcript_id "GENK_073.t1"; gene_id "GENK_073"; cds_type "internal";
Scaffold_14	AUGUSTUS	CDS	67221276	67221464	1	+	0	transcript_id "GENK_073.t1"; gene_id "GENK_073"; cds_type "internal";
Scaffold_14	AUGUSTUS	CDS	67222982	67223044	1	+	0	transcript_id "GENK_073.t1"; gene_id "GENK_073"; cds_type "internal";
Scaffold_14	AUGUSTUS	CDS	67224077	67224227	1	+	0	transcript_id "GENK_073.t1"; gene_id "GENK_073"; cds_type "internal";
Scaffold_14	AUGUSTUS	CDS	67226033	67226089	1	+	2	transcript_id "GENK_073.t1"; gene_id "GENK_073"; cds_type "internal";
Scaffold_14	AUGUSTUS	CDS	67227342	67227477	1	+	2	transcript_id "GENK_073.t1"; gene_id "GENK_073"; cds_type "internal";
Scaffold_14	AUGUSTUS	CDS	67228370	67228487	1	+	1	transcript_id "GENK_073.t1"; gene_id "GENK_073"; cds_type "terminal";
Scaffold_14	AUGUSTUS	intron	67218170	67219929	1	+	0	transcript_id "GENK_073.t1"; gene_id "GENK_073"; supported "True";
Scaffold_14	AUGUSTUS	intron	67220026	67221275	1	+	0	transcript_id "GENK_073.t1"; gene_id "GENK_073"; supported "True";
Scaffold_14	AUGUSTUS	intron	67221465	67222981	1	+	0	transcript_id "GENK_073.t1"; gene_id "GENK_073"; supported "True";
Scaffold_14	AUGUSTUS	intron	67223045	67224076	1	+	0	transcript_id "GENK_073.t1"; gene_id "GENK_073"; supported "True";
Scaffold_14	AUGUSTUS	intron	67224228	67226032	1	+	0	transcript_id "GENK_073.t1"; gene_id "GENK_073"; supported "True";
Scaffold_14	AUGUSTUS	intron	67226090	67227341	1	+	2	transcript_id "GENK_073.t1"; gene_id "GENK_073"; supported "True";
Scaffold_14	AUGUSTUS	intron	67227478	67228369	1	+	2	transcript_id "GENK_073.t1"; gene_id "GENK_073"; supported "True";
Scaffold_14	AUGUSTUS	stop_codon	67228485	67228487	.	+	0	transcript_id "GENK_073.t1"; gene_id "GENK_073"; supported "False";
Scaffold_14	GenomicGFF	gene	69255520	69263040	.	+	.	ID=GENK_074;hmmer;-;Pos:1-124; Note= Conkunitzin 3;
Scaffold_14	GenomicGFF	mRNA	69255520	69263040	.	+	.	ID=GENK_074.t1;Parent=CTX_superfamily_GENK_074;hmmer;-;Pos:1-124
Scaffold_14	AUGUSTUS	start_codon	69255520	69255522	.	+	0	transcript_id "GENK_074.t1"; gene_id "GENK_074"; supported "False";
Scaffold_14	AUGUSTUS	CDS	69255520	69255601	1	+	2	transcript_id "GENK_074.t1.CDS1"; gene_id "GENK_074"; cds_type "internal";
Scaffold_14	AUGUSTUS	CDS	69262203	69262320	0.91	+	0	transcript_id "GENK_074.t1.CDS2"; gene_id "GENK_074"; cds_type "initial";
Scaffold_14	AUGUSTUS	CDS	69262868	69263040	0.56	+	2	transcript_id "GENK_074.t1.CDS3"; gene_id "GENK_074"; cds_type "terminal";
Scaffold_14	AUGUSTUS	intron	69255602	69262202	1	+	1	transcript_id "GENK_074.t1"; gene_id "GENK_074"; supported "True";
Scaffold_14	AUGUSTUS	intron	69262321	69262867	1	+	2	transcript_id "GENK_074.t1"; gene_id "GENK_074"; supported "True";
Scaffold_14	AUGUSTUS	stop_codon	69263038	69263040	.	+	0	transcript_id "GENK_074.t1"; gene_id "GENK_074"; supported "False";
Scaffold_14	GenomicGFF	gene	71034755	71041198	.	-	.	ID=GENK_075;hmmer;-;Pos:1-151; Note= Conkunitzin 3;
Scaffold_14	GenomicGFF	mRNA	71034755	71041198	.	-	.	ID=GENK_075.t1;Parent=CTX_superfamily_GENK_075;hmmer;-;Pos:1-151
Scaffold_14	AUGUSTUS	start_codon	71052228	71052230	.	-	0	transcript_id "GENK_075.t1"; gene_id "GENK_075"; supported "False";
Scaffold_14	AUGUSTUS	CDS	71027083	71027092	0.99	-	1	transcript_id "GENK_075.t1"; gene_id "GENK_075"; cds_type "terminal";
Scaffold_14	AUGUSTUS	CDS	71034754	71034923	0.99	-	2	transcript_id "GENK_075.t1"; gene_id "GENK_075"; cds_type "internal";
Scaffold_14	AUGUSTUS	CDS	71036470	71036664	1	-	2	transcript_id "GENK_075.t1"; gene_id "GENK_075"; cds_type "internal";
Scaffold_14	AUGUSTUS	CDS	71041114	71041195	1	-	2	transcript_id "GENK_075.t1"; gene_id "GENK_075"; cds_type "internal";
Scaffold_14	AUGUSTUS	intron	71027093	71034754	0.99	-	1	transcript_id "GENK_075.t1"; gene_id "GENK_075"; supported "True";
Scaffold_14	AUGUSTUS	intron	71034924	71036469	0.99	-	2	transcript_id "GENK_075.t1"; gene_id "GENK_075"; supported "True";
Scaffold_14	AUGUSTUS	intron	71036665	71041113	1	-	2	transcript_id "GENK_075.t1"; gene_id "GENK_075"; supported "True";
Scaffold_14	AUGUSTUS	start_codon	71041193	71041195	.	-	0	transcript_id "GENK_075.t1"; gene_id "GENK_075"; supported "False";
Scaffold_15	GenomicGFF	gene	27287421	27295823	.	+	.	ID=GENK_076;hmmer;-;Pos:1-51; Note= Superfamily O2-9;
Scaffold_15	GenomicGFF	mRNA	27287421	27295823	.	+	.	ID=GENK_076.t1;Parent=GENK_076;hmmer;-;Pos:1-51
Scaffold_15	AUGUSTUS	start_codon	27287421	27287423	.	+	0	transcript_id "GENK_076.t1"; gene_id "GENK_076"; supported "False";
Scaffold_15	AUGUSTUS	CDS	27287421	27287496	0.97	+	0	transcript_id "GENK_076.t1.CDS1"; gene_id "GENK_076"; cds_type "initial";
Scaffold_15	AUGUSTUS	CDS	27292091	27292142	1	+	2	transcript_id "GENK_076.t1.CDS2"; gene_id "GENK_076"; cds_type "internal";
Scaffold_15	AUGUSTUS	CDS	27295667	27295823	1	+	1	transcript_id "GENK_076.t1.CDS3"; gene_id "GENK_076"; cds_type "terminal";
Scaffold_15	AUGUSTUS	intron	27287497	27292090	0.97	+	0	transcript_id "GENK_076.t1"; gene_id "GENK_076"; supported "True";
Scaffold_15	AUGUSTUS	intron	27292143	27295666	1	+	2	transcript_id "GENK_076.t1"; gene_id "GENK_076"; supported "True";
Scaffold_15	AUGUSTUS	stop_codon	27295821	27295823	.	+	0	transcript_id "GENK_076.t1"; gene_id "GENK_076"; supported "False";
Scaffold_15	GenomicGFF	gene	59400392	59404398	.	-	.	ID=GENK_077;hmmer;-;Pos:1-102; Note= Conkunitzin 8;
Scaffold_15	GenomicGFF	mRNA	59400392	59404398	.	-	.	ID=GENK_077.t1;Parent=CTX_superfamily_GENK_077;hmmer;-;Pos:1-102
Scaffold_15	AUGUSTUS	stop_codon	59400392	59400394	.	-	0	transcript_id "GENK_077.t1"; gene_id "GENK_077"; supported "False";
Scaffold_15	AUGUSTUS	CDS	59400392	59400582	1	-	2	transcript_id "GENK_077.t1.CDS3"; gene_id "GENK_077"; cds_type "terminal";
Scaffold_15	AUGUSTUS	CDS	59401922	59402023	1	-	2	transcript_id "GENK_077.t1.CDS2"; gene_id "GENK_077"; cds_type "internal";
Scaffold_15	AUGUSTUS	CDS	59404383	59404398	1	-	2	transcript_id "GENK_077.t1.CDS1"; gene_id "GENK_077"; cds_type "initial";
Scaffold_15	AUGUSTUS	intron	59400583	59401921	1	-	2	transcript_id "GENK_077.t1"; gene_id "GENK_077"; supported "True";
Scaffold_15	AUGUSTUS	intron	59402024	59404382	1	-	2	transcript_id "GENK_077.t1"; gene_id "GENK_077"; supported "True";
Scaffold_15	AUGUSTUS	start_codon	59404396	59404398	.	-	0	transcript_id "GENK_077.t1"; gene_id "GENK_077"; supported "False";
Scaffold_16	GenomicGFF	gene	29216301	29230186	.	+	.	ID=GENK_078;hmmer;-;Pos:1-70; Note= Superfamily I4;
Scaffold_16	GenomicGFF	mRNA	29216301	29230186	.	+	.	ID=GENK_078.t1;Parent=GENK_078;hmmer;-;Pos:1-70
Scaffold_16	GenomicGFF	CDS	29216301	29216369	.	+	0	ID=GENK_078.t1.CDS1;Parent=CTX_superfamily_I4g002g004.t1;hmmer;-;Pos:1-70
Scaffold_16	GenomicGFF	CDS	29228670	29228718	.	+	0	ID=GENK_078.t1.CDS2;Parent=GENK_078.t1;hmmer;-;Pos:1-70
Scaffold_16	GenomicGFF	CDS	29230094	29230184	.	+	2	ID=GENK_078.t1.CDS3;Parent=GENK_078.t1;hmmer;-;Pos:1-70
Scaffold_17	GenomicGFF	gene	60809751	60815441	.	+	.	ID=GENK_079;hmmer;-;Pos:1-85; Note= Superfamily D-3;
Scaffold_17	GenomicGFF	mRNA	60809751	60815441	.	+	.	ID=GENK_079.t1;Parent=GENK_079;hmmer;-;Pos:1-85
Scaffold_17	AUGUSTUS	start_codon	60809751	60809753	.	+	0	transcript_id "GENK_079.t1"; gene_id "GENK_079"; supported "False";
Scaffold_17	AUGUSTUS	CDS	60809751	60809826	1	+	0	transcript_id "GENK_079.t1"; gene_id "GENK_079"; cds_type "initial";
Scaffold_17	AUGUSTUS	CDS	60813688	60813757	1	+	2	transcript_id "GENK_079.t1"; gene_id "GENK_079"; cds_type "internal";
Scaffold_17	AUGUSTUS	CDS	60815330	60815441	1	+	1	transcript_id "GENK_079.t1"; gene_id "GENK_079"; cds_type "terminal";
Scaffold_17	AUGUSTUS	intron	60809827	60813687	1	+	0	transcript_id "GENK_079.t1"; gene_id "GENK_079"; supported "True";
Scaffold_17	AUGUSTUS	intron	60813758	60815329	1	+	2	transcript_id "GENK_079.t1"; gene_id "GENK_079"; supported "True";
Scaffold_17	AUGUSTUS	stop_codon	60815439	60815441	.	+	0	transcript_id "GENK_079.t1"; gene_id "GENK_079"; supported "False";
Scaffold_18	GenomicGFF	gene	7584941	7585903	.	+	.	ID=GENK_080;hmmer;-;Pos:1-80; Note= Conkunitzin 9
Scaffold_18	GenomicGFF	mRNA	7584941	7585903	.	+	.	ID=GENK_080.t1;Parent=GENK_080;hmmer;-;Pos:1-80
Scaffold_18	AUGUSTUS	start_codon	7584941	7584943	.	+	0	transcript_id "GENK_080.t1"; gene_id "GENK_080"; supported "False";
Scaffold_18	AUGUSTUS	CDS	7584941	7585010	0.88	+	0	transcript_id "GENK_080.t1.CDS1"; gene_id "GENK_080"; cds_type "initial";
Scaffold_18	AUGUSTUS	CDS	7585730	7585902	1	+	2	transcript_id "GENK_080.t1.CDS2"; gene_id "GENK_080"; cds_type "terminal";
Scaffold_18	AUGUSTUS	intron	7585011	7585729	0.88	+	0	transcript_id "GENK_080.t1"; gene_id "GENK_080"; supported "True";
Scaffold_18	AUGUSTUS	stop_codon	7585900	7585902	.	+	0	transcript_id "GENK_080.t1"; gene_id "GENK_080"; supported "False";
Scaffold_18	GenomicGFF	gene	18808991	18809222	.	+	.	ID=GENK_081;hmmer;-;Pos:1-76; Note= Conkunitzin 3;
Scaffold_18	GenomicGFF	mRNA	18808991	18809222	.	+	.	ID=GENK_081.t1;Parent=GENK_081;hmmer;-;Pos:1-76
Scaffold_18	GenomicGFF	start_codon	18808991	18808993	.	+	0	transcript_id="GENK_081.t1"; gene_id="GENK_081";hmmer;-;Pos:1-76
Scaffold_18	GenomicGFF	CDS	18808991	18809218	.	+	0	ID=GENK_081.t1.CDS1;Parent=GENK_081.t1;hmmer;-;Pos:1-76
Scaffold_18	GenomicGFF	stop_codon	18809219	18809221	.	+	0	transcript_id="GENK_081.t1"; gene_id="GENK_081";hmmer;-;Pos:1-76
Scaffold_19	GenomicGFF	gene	11319592	11319898	.	+	.	ID=GENK_082;hmmer;-;Pos:1-101; Note= Superfamily B1
Scaffold_19	GenomicGFF	mRNA	11319592	11319898	.	+	.	ID=GENK_082.t1;Parent=GENK_082;hmmer;-;Pos:1-101
Scaffold_19	AUGUSTUS	start_codon	11319592	11319594	.	+	0	transcript_id "GENK_082.t2"; gene_id "GENK_082"; supported "False";
Scaffold_19	GenomicGFF	CDS	11319592	11319894	.	+	0	ID=CTX_superfamily_B1_Conantoking003.t1.CDS1;Parent=CTX_superfamily_B1_Conantoking003.t1;hmmer;-;Pos:1-101
Scaffold_19	AUGUSTUS	stop_codon	11319895	11319897	.	+	0	transcript_id "GENK_082.t2"; gene_id "GENK_082"; supported "False";
Scaffold_19	AnnotGFF	gene	50705593	50707559	.	-	.	ID=GENK_083;blastphmmer;annot;Pos:1-68; Note= Pmag superfamily 04;
Scaffold_19	AnnotGFF	mRNA	50705593	50707559	.	-	.	ID=GENK_083-RA;Parent=GENK_083;blastphmmer;annot;Pos:1-68
Scaffold_19	AnnotGFF	CDS	50707362	50707556	.	-	0	ID=GENK_083-RA:cds;Parent=GENK_083-RA;blastphmmer;annot;Pos:1-68
Scaffold_19	AnnotGFF	CDS	50705593	50705602	.	-	0	ID=GENK_083-RA:cds;Parent=GENK_083-RA;blastphmmer;annot;Pos:1-68
Scaffold_19	maker	gene	62948588	62984400	.	+	.	ID=GENK_084;Note=Similar to nas-36: Zinc metalloproteinase nas-36 (Brugia malayi OX%3D6279);
Scaffold_19	maker	mRNA	62948588	62984400	.	+	.	ID=GENK_084-RA;Parent=GENK_084;Note=Similar to nas-36: Zinc metalloproteinase nas-36 (Brugia malayi OX%3D6279);_AED=0.26;_eAED=0.34;
Scaffold_19	AUGUSTUS	start_codon	62948588	62948590	.	+	0	transcript_id "GENK_084.t1"; gene_id "GENK_084"; supported "False";
Scaffold_19	AUGUSTUS	CDS	62948588	62948626	0.98	+	0	transcript_id "GENK_084.t1"; gene_id "GENK_084"; cds_type "initial";
Scaffold_19	AUGUSTUS	CDS	62959103	62959256	1	+	0	transcript_id "GENK_084.t1"; gene_id "GENK_084"; cds_type "internal";
Scaffold_19	AUGUSTUS	CDS	62961168	62961270	1	+	2	transcript_id "GENK_084.t1"; gene_id "GENK_084"; cds_type "internal";
Scaffold_19	AUGUSTUS	CDS	62963283	62963558	1	+	1	transcript_id "GENK_084.t1"; gene_id "GENK_084"; cds_type "internal";
Scaffold_19	AUGUSTUS	CDS	62963961	62964030	1	+	1	transcript_id "GENK_084.t1"; gene_id "GENK_084"; cds_type "internal";
Scaffold_19	AUGUSTUS	CDS	62964879	62965082	1	+	0	transcript_id "GENK_084.t1"; gene_id "GENK_084"; cds_type "internal";
Scaffold_19	AUGUSTUS	CDS	62967780	62967915	1	+	0	transcript_id "GENK_084.t1"; gene_id "GENK_084"; cds_type "internal";
Scaffold_19	AUGUSTUS	CDS	62969190	62969360	1	+	2	transcript_id "GENK_084.t1"; gene_id "GENK_084"; cds_type "internal";
Scaffold_19	AUGUSTUS	CDS	62972455	62972598	1	+	2	transcript_id "GENK_084.t1"; gene_id "GENK_084"; cds_type "internal";
Scaffold_19	AUGUSTUS	CDS	62975036	62975110	1	+	2	transcript_id "GENK_084.t1"; gene_id "GENK_084"; cds_type "internal";
Scaffold_19	AUGUSTUS	CDS	62976152	62976292	1	+	2	transcript_id "GENK_084.t1"; gene_id "GENK_084"; cds_type "internal";
Scaffold_19	AUGUSTUS	CDS	62977183	62977359	1	+	2	transcript_id "GENK_084.t1"; gene_id "GENK_084"; cds_type "internal";
Scaffold_19	AUGUSTUS	CDS	62977920	62978042	1	+	2	transcript_id "GENK_084.t1"; gene_id "GENK_084"; cds_type "internal";
Scaffold_19	AUGUSTUS	CDS	62980116	62980367	1	+	2	transcript_id "GENK_084.t1"; gene_id "GENK_084"; cds_type "internal";
Scaffold_19	AUGUSTUS	CDS	62981349	62981489	1	+	2	transcript_id "GENK_084.t1"; gene_id "GENK_084"; cds_type "internal";
Scaffold_19	AUGUSTUS	CDS	62983636	62983752	1	+	2	transcript_id "GENK_084.t1"; gene_id "GENK_084"; cds_type "internal";
Scaffold_19	AUGUSTUS	CDS	62984288	62984400	1	+	2	transcript_id "GENK_084.t1"; gene_id "GENK_084"; cds_type "terminal";
Scaffold_19	AUGUSTUS	intron	62948627	62959102	0.98	+	0	transcript_id "GENK_084.t1"; gene_id "GENK_084"; supported "True";
Scaffold_19	AUGUSTUS	intron	62959257	62961167	1	+	0	transcript_id "GENK_084.t1"; gene_id "GENK_084"; supported "True";
Scaffold_19	AUGUSTUS	intron	62961271	62963282	1	+	2	transcript_id "GENK_084.t1"; gene_id "GENK_084"; supported "True";
Scaffold_19	AUGUSTUS	intron	62963559	62963960	1	+	1	transcript_id "GENK_084.t1"; gene_id "GENK_084"; supported "True";
Scaffold_19	AUGUSTUS	intron	62964031	62964878	1	+	1	transcript_id "GENK_084.t1"; gene_id "GENK_084"; supported "True";
Scaffold_19	AUGUSTUS	intron	62965083	62967779	1	+	0	transcript_id "GENK_084.t1"; gene_id "GENK_084"; supported "True";
Scaffold_19	AUGUSTUS	intron	62967916	62969189	1	+	0	transcript_id "GENK_084.t1"; gene_id "GENK_084"; supported "True";
Scaffold_19	AUGUSTUS	intron	62969361	62972454	1	+	2	transcript_id "GENK_084.t1"; gene_id "GENK_084"; supported "True";
Scaffold_19	AUGUSTUS	intron	62972599	62975035	1	+	2	transcript_id "GENK_084.t1"; gene_id "GENK_084"; supported "True";
Scaffold_19	AUGUSTUS	intron	62975111	62976151	1	+	2	transcript_id "GENK_084.t1"; gene_id "GENK_084"; supported "True";
Scaffold_19	AUGUSTUS	intron	62976293	62977182	1	+	2	transcript_id "GENK_084.t1"; gene_id "GENK_084"; supported "True";
Scaffold_19	AUGUSTUS	intron	62977360	62977919	1	+	2	transcript_id "GENK_084.t1"; gene_id "GENK_084"; supported "True";
Scaffold_19	AUGUSTUS	intron	62978043	62980115	1	+	2	transcript_id "GENK_084.t1"; gene_id "GENK_084"; supported "True";
Scaffold_19	AUGUSTUS	intron	62980368	62981348	1	+	2	transcript_id "GENK_084.t1"; gene_id "GENK_084"; supported "True";
Scaffold_19	AUGUSTUS	intron	62981490	62983635	1	+	2	transcript_id "GENK_084.t1"; gene_id "GENK_084"; supported "True";
Scaffold_19	AUGUSTUS	intron	62983753	62984287	1	+	2	transcript_id "GENK_084.t1"; gene_id "GENK_084"; supported "True";
Scaffold_19	AUGUSTUS	stop_codon	62984398	62984400	.	+	0	transcript_id "GENK_084.t1"; gene_id "GENK_084"; supported "False";
Scaffold_20	GenomicGFF	gene	6961711	6974345	.	-	.	ID=GENK_091;hmmer;-;Pos:1-72;Note= Superfamily O1-2;
Scaffold_20	GenomicGFF	mRNA	6961711	6974345	.	-	.	ID=GENK_091.t1;Parent=GENK_091;hmmer;-;Pos:1-72
Scaffold_20	AUGUSTUS	stop_codon	6961711	6961713	.	-	0	transcript_id "GENK_091.t1"; gene_id "GENK_091"; supported "False";Pos:1-72
Scaffold_20	AUGUSTUS	CDS	6961711	6961798	1	-	1	transcript_id "GENK_091.t1.CDS3"; gene_id "GENK_091"; cds_type "terminal";Pos:1-72
Scaffold_20	AUGUSTUS	CDS	6969798	6969855	1	-	2	transcript_id "GENK_091.t1.CDS2"; gene_id "GENK_091"; cds_type "internal";Pos:1-72
Scaffold_20	AUGUSTUS	CDS	6974273	6974345	0.97	-	0	transcript_id "GENK_091.t1.CDS1"; gene_id "GENK_091"; cds_type "internal";Pos:1-72
Scaffold_20	AUGUSTUS	intron	6961799	6969797	1	-	1	transcript_id "GENK_091.t1"; gene_id "GENK_091"; supported "True";Pos:1-72
Scaffold_20	AUGUSTUS	intron	6969856	6974272	1	-	2	transcript_id "GENK_091.t1"; gene_id "GENK_091"; supported "True";Pos:1-72
Scaffold_20	AUGUSTUS	gene	9089503	9098643	.	+	0	transcript_id "GENK_086"; gene_id "GENK_086"; supported "False"; Note= Superfamily T-2 without framework;
Scaffold_20	AUGUSTUS	mRNA	9089503	9098643	.	+	0	transcript_id "GENK_086"; gene_id "GENK_086"; supported "False";
Scaffold_20	AUGUSTUS	stop_codon	9085011	9085013	.	-	0	transcript_id "GENK_086.t1"; gene_id "GENK_086.t1"; supported "False";
Scaffold_20	AUGUSTUS	CDS	9085011	9085021	1	-	2	transcript_id "GENK_086.t1"; gene_id "GENK_086.t1"; cds_type "terminal";
Scaffold_20	AUGUSTUS	CDS	9089515	9089583	1	-	2	transcript_id "GENK_086CDS3"; gene_id "GENK_086.t1"; cds_type "internal";
Scaffold_20	AUGUSTUS	CDS	9091220	9091264	1	-	2	transcript_id "GENK_086CDS2"; gene_id "GENK_086.t1"; cds_type "internal";
Scaffold_20	AUGUSTUS	CDS	9098577	9098640	1	-	2	transcript_id "GENK_086CDS1"; gene_id "GENK_086.t1"; cds_type "internal";
Scaffold_20	AUGUSTUS	intron	9085022	9089514	1	-	2	transcript_id "GENK_086.t1"; gene_id "GENK_086.t1"; supported "True";
Scaffold_20	AUGUSTUS	intron	9089584	9091219	1	-	2	transcript_id "GENK_086.t1"; gene_id "GENK_086.t1"; supported "True";
Scaffold_20	AUGUSTUS	intron	9091265	9098576	1	-	2	transcript_id "GENK_086.t1"; gene_id "GENK_086.t1"; supported "True";
Scaffold_20	AUGUSTUS	start_codon	9098638	9098640	.	-	0	transcript_id "GENK_086.t1"; gene_id "GENK_086.t1"; supported "False";
Scaffold_20	GenomicGFF	gene	12268633	12283045	.	+	.	ID=GENK_087;hmmer;-;Pos:1-83; Note= Superfamily O1-2;
Scaffold_20	GenomicGFF	mRNA	12268633	12283045	.	+	.	ID=GENK_087.t1;Parent=GENK_087;hmmer;-;Pos:1-83
Scaffold_20	AUGUSTUS	start_codon	12268633	12268635	.	+	0	transcript_id "GENK_087.t1"; gene_id "GENK_087"; supported "False";
Scaffold_20	AUGUSTUS	CDS	12268633	12268711	1	+	0	transcript_id "GENK_087.t1.CDS1"; gene_id "GENK_087"; cds_type "initial";
Scaffold_20	AUGUSTUS	CDS	12278444	12278501	1	+	2	transcript_id "GENK_087.t1.CDS2"; gene_id "GENK_087"; cds_type "internal";
Scaffold_20	AUGUSTUS	CDS	12282931	12283045	1	+	1	transcript_id "GENK_087.t1.CDS3"; gene_id "GENK_087"; cds_type "terminal";
Scaffold_20	AUGUSTUS	intron	12268712	12278443	1	+	0	transcript_id "GENK_087.t1"; gene_id "GENK_087"; supported "True";
Scaffold_20	AUGUSTUS	intron	12278502	12282930	1	+	2	transcript_id "GENK_087.t1"; gene_id "GENK_087"; supported "True";
Scaffold_20	AUGUSTUS	stop_codon	12283043	12283045	.	+	0	transcript_id "GENK_087.t1"; gene_id "GENK_087"; supported "False";
Scaffold_20	GenomicGFF	gene	13715985	13724514	.	+	.	ID=GENK_088;hmmer;-;Pos:1-83; Note= Superfamily O1-2;
Scaffold_20	GenomicGFF	mRNA	13715985	13724514	.	+	.	ID=GENK_088.t1;Parent=GENK_088;hmmer;-;Pos:1-83
Scaffold_20	AUGUSTUS	start_codon	13715985	13715987	.	+	0	transcript_id "GENK_088.t1"; gene_id "GENK_088"; supported "False";
Scaffold_20	AUGUSTUS	CDS	13715985	13716063	1	+	1	transcript_id "GENK_088.t1"; gene_id "GENK_088"; cds_type "internal";
Scaffold_20	AUGUSTUS	CDS	13724511	13724571	0.84	+	2	transcript_id "GENK_088.t1"; gene_id "GENK_088"; cds_type "unknown";
Scaffold_20	GenomicGFF	CDS	13732300	13732410	.	+	2	transcript_id "GENK_088.t1"; gene_id "GENK_088"; cds_type "unknown";
Scaffold_20	AUGUSTUS	intron	13716064	13724510	1	+	1	transcript_id "GENK_088.t1"; gene_id "GENK_088"; supported "True";
Scaffold_20	GenomicGFF	stop_codon	13732411	13732413	.	+	2	transcript_id "GENK_088.t1"; gene_id "GENK_088";
Scaffold_20	GenomicGFF	gene	13769957	13787113	.	-	.	ID=GENK_089;hmmer;-;Pos:1-82; Note= Superfamily O1-2;
Scaffold_20	GenomicGFF	mRNA	13769957	13787113	.	-	.	ID=GENK_089.t1;Parent=GENK_089;hmmer;-;Pos:1-82
Scaffold_20	AUGUSTUS	stop_codon	13769957	13769959	.	-	0	transcript_id "GENK_089.t1"; gene_id "GENK_089"; supported "False";
Scaffold_20	AUGUSTUS	CDS	13769957	13770065	1	-	1	transcript_id "GENK_089.t1"; gene_id "GENK_089"; cds_type "terminal";
Scaffold_20	AUGUSTUS	CDS	13775037	13775097	1	-	2	transcript_id "GENK_089.t1"; gene_id "GENK_089"; cds_type "internal";
Scaffold_20	AUGUSTUS	CDS	13787033	13787110	1	-	1	transcript_id "GENK_089.t1"; gene_id "GENK_089"; cds_type "internal";
Scaffold_20	AUGUSTUS	intron	13770066	13775036	1	-	1	transcript_id "GENK_089.t1"; gene_id "GENK_089"; supported "True";
Scaffold_20	AUGUSTUS	intron	13775098	13787032	1	-	2	transcript_id "GENK_089.t1"; gene_id "GENK_089"; supported "True";
Scaffold_20	AUGUSTUS	start_codon	13787107	13787110	.	-	0	transcript_id "GENK_089.t1"; gene_id "GENK_089"; supported "False";
Scaffold_20	GenomicGFF	gene	30287094	30307447	.	-	.	ID=GENK_090;hmmer;-;Pos:1-88; Note= Superfamily O1-2;
Scaffold_20	GenomicGFF	mRNA	30287094	30307447	.	-	.	ID=GENK_090.t1;Parent=GENK_090;hmmer;-;Pos:1-88
Scaffold_20	AUGUSTUS	stop_codon	30287094	30287097	.	-	0	transcript_id "GENK_090.t1"; gene_id "GENK_090"; supported "False";
Scaffold_20	AUGUSTUS	CDS	30287094	30287222	1	-	0	transcript_id "GENK_090.t1.CDS3"; gene_id "GENK_090"; cds_type "terminal";
Scaffold_20	AUGUSTUS	CDS	30288862	30288920	1	-	2	transcript_id "GENK_090.t1.CDS2"; gene_id "GENK_090"; cds_type "internal";
Scaffold_20	AUGUSTUS	CDS	30307369	30307447	1	-	1	transcript_id "GENK_090.t1.CDS1"; gene_id "GENK_090"; cds_type "initial";
Scaffold_20	AUGUSTUS	intron	30287223	30288861	1	-	0	transcript_id "GENK_090.t1"; gene_id "GENK_090"; supported "True";
Scaffold_20	AUGUSTUS	intron	30288921	30307368	1	-	2	transcript_id "GENK_090.t1"; gene_id "GENK_090"; supported "True";
Scaffold_20	AUGUSTUS	start_codon	30307445	30307447	.	-	0	transcript_id "GENK_090.t1"; gene_id "GENK_090"; supported "False";
Scaffold_20	GenomicGFF	gene	34845987	34856804	.	-	.	ID=GENK_095;hmmer;Pos:1-80; Note= Superfamily O1-2;
Scaffold_20	GenomicGFF	mRNA	34845987	34856804	.	-	.	ID=GENK_095.t1;Parent=GENK_095;hmmer;Pos:1-80
Scaffold_20	AUGUSTUS	stop_codon	34845984	34845986	.	-	0	transcript_id "GENK_095.t1"; gene_id "GENK_095"; supported "False";
Scaffold_20	GenomicGFF	CDS	34856723	34856801	.	-	0	ID=GENK_095.t1.CDS1;Parent=GENK_095.t1;hmmer;Pos:1-80
Scaffold_20	GenomicGFF	CDS	34850864	34850924	.	-	2	ID=GENK_095.t1.CDS2;Parent=GENK_095.t1;hmmer;Pos:1-80
Scaffold_20	GenomicGFF	CDS	34845987	34846086	.	-	1	ID=GENK_095.t1.CDS3;Parent=GENK_095.t1;hmmer;Pos:1-80
Scaffold_20	AUGUSTUS	intron	34850925	34856722	0.98	-	2	transcript_id "GENK_095.t1"; gene_id "GENK_095"; supported "False";
Scaffold_20	AUGUSTUS	intron	34846087	34850863	0.9	-	1	transcript_id "GENK_095.t1"; gene_id "GENK_095"; supported "True";
Scaffold_20	AUGUSTUS	start_codon	34856799	34856801	.	-	0	transcript_id "GENK_095.t1"; gene_id "GENK_095"; supported "False";
Scaffold_20	GenomicGFF	gene	41688510	41703777	.	-	.	ID=GENK_097;hmmer;-;Pos:1-83; Note= Superfamily O1-6;
Scaffold_20	GenomicGFF	mRNA	41688510	41703777	.	-	.	ID=GENK_097.t1;Parent=GENK_097;hmmer;-;Pos:1-83
Scaffold_20	AUGUSTUS	stop_codon	41688508	41688510	.	-	0	transcript_id "GENK_097.t1"; gene_id "GENK_097"; supported "False";
Scaffold_20	AUGUSTUS	CDS	41688508	41688622	1	-	1	transcript_id "GENK_097.t1"; gene_id "GENK_097"; cds_type "terminal";
Scaffold_20	AUGUSTUS	CDS	41698429	41698480	1	-	2	transcript_id "GENK_097.t1"; gene_id "GENK_097"; cds_type "internal";
Scaffold_20	AUGUSTUS	CDS	41703696	41703774	0.52	-	0	transcript_id "GENK_097.t1"; gene_id "GENK_097"; cds_type "initial";
Scaffold_20	AUGUSTUS	intron	41688623	41698428	1	-	1	transcript_id "GENK_097.t1"; gene_id "GENK_097"; supported "True";
Scaffold_20	AUGUSTUS	intron	41698481	41703695	1	-	2	transcript_id "GENK_097.t1"; gene_id "GENK_097"; supported "True";
Scaffold_20	AUGUSTUS	start_codon	41703772	41703774	.	-	0	transcript_id "GENK_097.t1"; gene_id "GENK_097"; supported "False";
Scaffold_20	GenomicGFF	gene	42188967	42189053	.	+	.	ID=GENK_098;hmmer;-;Pos:1-27; Note= Superfamily O1-2;
Scaffold_20	GenomicGFF	mRNA	42188967	42189053	.	+	.	ID=GENK_098.t1;Parent=GENK_098;hmmer;-;Pos:1-27
Scaffold_20	AUGUSTUS	start_codon	42188967	42188969	.	+	0	transcript_id "GENK_098.t1"; gene_id "GENK_098"; supported "False";
Scaffold_20	AUGUSTUS	CDS	42188967	42189048	0.99	+	0	transcript_id "GENK_098.t1.CDS1"; gene_id "GENK_098"; cds_type "initial";
Scaffold_20	AUGUSTUS	CDS	42191689	42191734	1	+	2	transcript_id "GENK_098.t1.CDS2"; gene_id "GENK_098"; cds_type "internal";
Scaffold_20	AUGUSTUS	CDS	42203782	42203872	1	+	1	transcript_id "GENK_098.t1.CDS3"; gene_id "GENK_098"; cds_type "terminal";
Scaffold_20	AUGUSTUS	intron	42189049	42191688	0.99	+	0	transcript_id "GENK_098.t1"; gene_id "GENK_098"; supported "True";
Scaffold_20	AUGUSTUS	intron	42191735	42203781	1	+	2	transcript_id "GENK_098.t1"; gene_id "GENK_098"; supported "True";
Scaffold_20	AUGUSTUS	stop_codon	42203870	42203872	.	+	0	transcript_id "GENK_098.t1"; gene_id "GENK_098"; supported "False";
Scaffold_20	GenomicGFF	gene	52226499	52246542	.	-	.	ID=GENK_099;hmmer;Pos:1-74; Note= Superfamily O1-2
Scaffold_20	GenomicGFF	mRNA	52226499	52246542	.	-	.	ID=GENK_099.t1;Parent=GENK_099;hmmer;Pos:1-74
Scaffold_20	AUGUSTUS	stop_codon	52226499	52226501	.	-	0	transcript_id "GENK_099.t1"; gene_id "GENK_099"; supported "False";
Scaffold_20	AUGUSTUS	CDS	52226499	52226595	0.96	-	1	transcript_id "GENK_099.t1.CDS3"; gene_id "GENK_099"; cds_type "terminal";
Scaffold_20	AUGUSTUS	CDS	52233479	52233524	1	-	2	transcript_id "GENK_099.t1.CDS2"; gene_id "GENK_099"; cds_type "internal";
Scaffold_20	AUGUSTUS	CDS	52246458	52246539	1	-	0	transcript_id "GENK_099.t1.CDS1"; gene_id "GENK_099"; cds_type "initial";
Scaffold_20	AUGUSTUS	intron	52226596	52233478	0.96	-	1	transcript_id "GENK_099.t1"; gene_id "GENK_099"; supported "True";
Scaffold_20	AUGUSTUS	intron	52233525	52246457	1	-	2	transcript_id "GENK_099.t1"; gene_id "GENK_099"; supported "True";
Scaffold_20	AUGUSTUS	start_codon	52246537	52246539	.	-	0	transcript_id "GENK_099.t1"; gene_id "GENK_099"; supported "False";
Scaffold_20	GenomicGFF	gene	56346996	56378530	.	-	.	ID=GENK_101;hmmer;-;Pos:1-85; Note= Superfamily O1-2;
Scaffold_20	GenomicGFF	mRNA	56346996	56378530	.	-	.	ID=GENK_101.t1;Parent=GENK_101;hmmer;-;Pos:1-85
Scaffold_20	AUGUSTUS	stop_codon	56346996	56346998	.	-	0	transcript_id "jg53386/GENK_101.t1"; gene_id "jg53386/GENK_101"; supported "False";
Scaffold_20	AUGUSTUS	CDS	56346999	56347113	0.34	-	1	transcript_id "jg53386/GENK_101.t1"; gene_id "jg53386/GENK_101"; cds_type "internal";
Scaffold_20	AUGUSTUS	CDS	56353846	56353906	1	-	2	transcript_id "jg53386/GENK_101.t1"; gene_id "jg53386/GENK_101"; cds_type "internal";
Scaffold_20	AUGUSTUS	CDS	56378449	56378527	1	-	1	transcript_id "jg53386/GENK_101.t1:CDS1"; gene_id "jg53386/GENK_101"; cds_type "internal";
Scaffold_20	AUGUSTUS	intron	56347114	56353845	0.34	-	1	transcript_id "jg53386/GENK_101.t1"; gene_id "jg53386/GENK_101"; supported "True";
Scaffold_20	AUGUSTUS	intron	56353907	56378448	1	-	2	transcript_id "jg53386/GENK_101.t1"; gene_id "jg53386/GENK_101"; supported "True";
Scaffold_20	AUGUSTUS	start_codon	56378528	56378530	.	-	0	transcript_id "jg53386/GENK_101.t1"; gene_id "jg53386/GENK_101"; supported "False";
Scaffold_20	GenomicGFF	gene	36920263	36933407	.	+	.	ID=GENK_096;hmmer;-;Pos:1-92; Note= Superfamily O1-2;
Scaffold_20	GenomicGFF	mRNA	36920263	36933407	.	+	.	ID=GENK_096.t1;Parent=GENK_096;hmmer;-;Pos:1-92
Scaffold_20	AUGUSTUS	start_codon	36920263	36920265	.	+	0	transcript_id "GENK_096.t1"; gene_id "GENK_096"; supported "False";
Scaffold_20	AUGUSTUS	CDS	36920263	36920341	1	+	1	transcript_id "GENK_096.t1.CDS1"; gene_id "GENK_096"; cds_type "internal";
Scaffold_20	AUGUSTUS	CDS	36930341	36930401	1	+	2	transcript_id "GENK_096.t1.CDS2"; gene_id "GENK_096"; cds_type "internal";
Scaffold_20	AUGUSTUS	CDS	36933269	36933407	0.95	+	1	transcript_id "GENK_096.t1.CDS3"; gene_id "GENK_096"; cds_type "internal";
Scaffold_20	AUGUSTUS	intron	36920342	36930340	1	+	1	transcript_id "GENK_096.t1"; gene_id "GENK_096"; supported "True";
Scaffold_20	AUGUSTUS	intron	36930402	36933268	1	+	2	transcript_id "GENK_096.t1"; gene_id "GENK_096"; supported "True";
Scaffold_20	AUGUSTUS	stop_codon	36933405	36933407	.	+	0	transcript_id "GENK_096.t1"; gene_id "GENK_096"; supported "False";
Scaffold_20	GenomicGFF	gene	54423708	54435346	.	+	.	ID=GENK_100;hmmer;-;Pos:1-61; Note= Superfamily O1-2
Scaffold_20	GenomicGFF	mRNA	54423708	54435346	.	+	.	ID=GENK_100.t1;Parent=GENK_100;hmmer;-;Pos:1-61
Scaffold_20	AUGUSTUS	start_codon	54423705	54423707	.	+	0	transcript_id "GENK_100.t1"; gene_id "GENK_100"; supported "False";
Scaffold_20	AUGUSTUS	CDS	54423705	54423784	0.93	+	1	transcript_id "GENK_100.t1"; gene_id "GENK_100"; cds_type "internal";
Scaffold_20	AUGUSTUS	CDS	54435244	54435343	0.97	+	0	transcript_id "GENK_100.t1"; gene_id "GENK_100"; cds_type "terminal";
Scaffold_20	AUGUSTUS	intron	54423785	54435243	0.93	+	1	transcript_id "GENK_100.t1"; gene_id "GENK_100"; supported "False";
Scaffold_20	AUGUSTUS	stop_codon	54435344	54435346	.	+	0	transcript_id "GENK_100.t1"; gene_id "GENK_100"; supported "False";
Scaffold_20	GenomicGFF	gene	58266046	58285875	.	-	.	ID=GENK_103;hmmer;-;Pos:1-83; Note= Superfamily O1-2;
Scaffold_20	GenomicGFF	mRNA	58266046	58285875	.	-	.	ID=GENK_103.t1;Parent=GENK_103;hmmer;-;Pos:1-83
Scaffold_20	AUGUSTUS	stop_codon	58266046	58266048	.	-	0	transcript_id "jg53493.t1"; gene_id "jg53493"; supported "False";
Scaffold_20	AUGUSTUS	CDS	58266048	58266130	1	-	1	transcript_id "GENK_103.t1.CDS3"; gene_id "GENK_103"; cds_type "terminal";
Scaffold_20	AUGUSTUS	CDS	58270731	58270791	1	-	2	transcript_id "GENK_103.t1.CDS2"; gene_id "GENK_103"; cds_type "internal";
Scaffold_20	AUGUSTUS	CDS	58285794	58285872	1	-	1	transcript_id "GENK_103.t1.CDS1"; gene_id "GENK_103"; cds_type "internal";
Scaffold_20	AUGUSTUS	intron	58266131	58270730	1	-	1	transcript_id "GENK_103.t1"; gene_id "GENK_103"; supported "True";
Scaffold_20	AUGUSTUS	intron	58270792	58285793	0.58	-	0	transcript_id "GENK_103.t1"; gene_id "GENK_103"; supported "False";
Scaffold_20	AUGUSTUS	start_codon	58285870	58285872	.	-	0	transcript_id "GENK_103.t1"; gene_id "GENK_103"; supported "False";
Scaffold_20	GenomicGFF	gene	31415127	31427486	.	-	.	ID=GENK_091;hmmer;-;Pos:1-152; Note= Con-ikot-ikot 6;
Scaffold_20	GenomicGFF	mRNA	31415127	31427486	.	-	.	ID=GENK_091.t1;Parent=GENK_091;hmmer;-;Pos:1-152
Scaffold_20	AUGUSTUS	stop_codon	31415127	31415129	.	-	0	transcript_id "GENK_091.t1"; gene_id "GENK_091"; supported "False";
Scaffold_20	AUGUSTUS	CDS	31415127	31415137	1	-	2	transcript_id "GENK_091.t1.CDS5"; gene_id "GENK_091"; cds_type "terminal";
Scaffold_20	AUGUSTUS	CDS	31416782	31416901	1	-	2	transcript_id "GENK_091.t1.CDS4"; gene_id "GENK_091"; cds_type "internal";
Scaffold_20	AUGUSTUS	CDS	31418338	31418454	0.66	-	2	transcript_id "GENK_091.t1.CDS3"; gene_id "GENK_091"; cds_type "internal";
Scaffold_20	AUGUSTUS	CDS	31419202	31419327	1	-	2	transcript_id "GENK_091.t1.CDS2"; gene_id "GENK_091"; cds_type "internal";
Scaffold_20	AUGUSTUS	CDS	31427402	31427486	0.51	-	0	transcript_id "GENK_091.t1.CDS1"; gene_id "GENK_091"; cds_type "initial";
Scaffold_20	AUGUSTUS	intron	31415138	31416781	1	-	2	transcript_id "GENK_091.t1"; gene_id "GENK_091"; supported "True";
Scaffold_20	AUGUSTUS	intron	31416902	31418337	1	-	2	transcript_id "GENK_091.t1"; gene_id "GENK_091"; supported "False";
Scaffold_20	AUGUSTUS	intron	31418455	31419201	0.66	-	2	transcript_id "GENK_091.t1"; gene_id "GENK_091"; supported "True";
Scaffold_20	AUGUSTUS	intron	31419328	31427401	1	-	2	transcript_id "GENK_091.t1"; gene_id "GENK_091"; supported "True";
Scaffold_20	AUGUSTUS	start_codon	31427484	31427486	.	-	0	transcript_id "GENK_091.t1"; gene_id "GENK_091"; supported "False";
Scaffold_20	GenomicGFF	gene	32440774	32453434	.	-	.	ID=GENK_092;hmmer;Pos:1119;Note= Conkunitzin 4;
Scaffold_20	GenomicGFF	mRNA	32440774	32453434	.	-	.	ID=GENK_092.t1;Parent=GENK_092;hmmer;;Pos:1119
Scaffold_20	GenomicGFF	CDS	32453277	32453431	.	-	0	ID=GENK_092.t1.CDS1;Parent=GENK_092.t1;hmmer;;Pos:1119
Scaffold_20	GenomicGFF	CDS	32440774	32440975	.	-	1	ID=GENK_092.t1.CDS2;Parent=GENK_092.t1;hmmer;;Pos:1119
Scaffold_20	GenomicGFF	gene	34804233	34804460	.	+	.	ID=GENK_093;hmmer;-;Pos:1-74; Note= Conkunitzin 2;
Scaffold_20	GenomicGFF	mRNA	34804233	34804460	.	+	.	ID=GENK_093.t1;Parent=GENK_093;hmmer;-;Pos:1-74
Scaffold_20	GenomicGFF	CDS	34804233	34804457	.	+	0	ID=GENK_093.t1.CDS1;Parent=GENK_093.t1;hmmer;-;Pos:1-74
Scaffold_20	GenomicGFF	gene	34809831	34814294	.	-	.	ID=GENK_094;hmmer;-;Pos:1-139; Note= Conkunitzin 2;
Scaffold_20	GenomicGFF	mRNA	34809831	34814294	.	-	.	ID=GENK_094.t1;Parent=GENK_094;hmmer;-;Pos:1-139
Scaffold_20	GenomicGFF	start_codon	34814289	34814291	.	-	0	ID=GENK_094.t1.CDS1;Parent=GENK_094.t1;hmmer;-;Pos:1-139
Scaffold_20	GenomicGFF	CDS	34814219	34814291	.	-	0	ID=GENK_094.t1.CDS1;Parent=GENK_094.t1;hmmer;-;Pos:1-139
Scaffold_20	GenomicGFF	CDS	34812011	34812178	.	-	2	ID=GENK_094.t1.CDS2;Parent=GENK_094.t1;hmmer;-;Pos:1-139
Scaffold_20	GenomicGFF	CDS	34809833	34810008	.	-	2	ID=GENK_094.t1.CDS3;Parent=GENK_094.t1;hmmer;-;Pos:1-139
Scaffold_20	GenomicGFF	stop_codon	34809830	34809832	.	-	0	ID=GENK_094.t1.CDS1;Parent=GENK_094.t1;hmmer;-;Pos:1-139
Scaffold_20	GenomicGFF	gene	56626864	56634977	.	-	.	ID=GENK_102;hmmer;-;Pos:1-55; Note= Pmag superfamily 01;
Scaffold_20	GenomicGFF	mRNA	56626864	56634977	.	-	.	ID=GENK_102.t1;Parent=GENK_102;hmmer;-;Pos:1-55
Scaffold_20	GenomicGFF	CDS	56634915	56634977	.	-	0	ID=GENK_102.t1.CDS1;Parent=GENK_102.t1;hmmer;-;Pos:1-55
Scaffold_20	GenomicGFF	CDS	56633597	56633655	.	-	1	ID=GENK_102.t1.CDS2;Parent=GENK_102.t1;hmmer;-;Pos:1-55
Scaffold_20	GenomicGFF	CDS	56626867	56626975	.	-	1	ID=GENK_102.t1.CDS3;Parent=GENK_102.t1;hmmer;-;Pos:1-55
Scaffold_22	AnnotGFF	gene	15819523	15831379	.	-	.	ID=GENK_104;hmmer;-;Pos:1-161; Note= Peptidyl prolyl cis-trans isomerase like-3;
Scaffold_22	AnnotGFF	mRNA	15819523	15831379	.	-	.	ID=GENK_104-RA;Parent=GENK_104;hmmer;-;Pos:1-161
Scaffold_22	AUGUSTUS	stop_codon	15819529	15819531	.	-	0	transcript_id "GENK_104.t1"; gene_id "GENK_104"; supported "False";
Scaffold_22	AUGUSTUS	CDS	15819529	15819655	1	-	1	transcript_id "GENK_104.t1"; gene_id "GENK_104"; cds_type "terminal";
Scaffold_22	AUGUSTUS	CDS	15823382	15823500	1	-	0	transcript_id "GENK_104.t1"; gene_id "GENK_104"; cds_type "internal";
Scaffold_22	AUGUSTUS	CDS	15824736	15824803	1	-	2	transcript_id "GENK_104.t1"; gene_id "GENK_104"; cds_type "internal";
Scaffold_22	AUGUSTUS	CDS	15827357	15827450	1	-	0	transcript_id "GENK_104.t1"; gene_id "GENK_104"; cds_type "internal";
Scaffold_22	AUGUSTUS	CDS	15829494	15829568	1	-	0	transcript_id "GENK_104.t1"; gene_id "GENK_104"; cds_type "internal";
Scaffold_22	AUGUSTUS	CDS	15831374	15831376	1	-	0	transcript_id "GENK_104.t1"; gene_id "GENK_104"; cds_type "initial";
Scaffold_22	AUGUSTUS	intron	15819656	15823381	1	-	1	transcript_id "GENK_104.t1"; gene_id "GENK_104"; supported "True";
Scaffold_22	AUGUSTUS	intron	15823501	15824735	1	-	0	transcript_id "GENK_104.t1"; gene_id "GENK_104"; supported "True";
Scaffold_22	AUGUSTUS	intron	15824804	15827356	1	-	2	transcript_id "GENK_104.t1"; gene_id "GENK_104"; supported "True";
Scaffold_22	AUGUSTUS	intron	15827451	15829493	1	-	0	transcript_id "GENK_104.t1"; gene_id "GENK_104"; supported "True";
Scaffold_22	AUGUSTUS	intron	15829569	15831373	1	-	0	transcript_id "GENK_104.t1"; gene_id "GENK_104"; supported "True";
Scaffold_22	AUGUSTUS	start_codon	15831374	15831376	.	-	0	transcript_id "GENK_104.t1"; gene_id "GENK_104"; supported "False";
Scaffold_22	AnnotGFF	gene	16827843	16842421	.	-	.	ID=GENK_105;hmmer;-;Pos:1-179; Note= Peroxiredoxin 6;
Scaffold_22	AnnotGFF	mRNA	16827843	16842421	.	-	.	ID=GENK_105-RA;Parent=GENK_105;hmmer;-;Pos:1-179
Scaffold_22	AnnotGFF	CDS	16842338	16842418	.	-	0	ID=GENK_105-RA:cds;Parent=GENK_105-RA;hmmer;-;Pos:1-179
Scaffold_22	AnnotGFF	CDS	16838510	16838692	.	-	0	ID=GENK_105-RA:cds;Parent=GENK_105-RA;hmmer;-;Pos:1-179
Scaffold_22	AnnotGFF	CDS	16834329	16834402	.	-	0	ID=GENK_105-RA:cds;Parent=GENK_105-RA;hmmer;-;Pos:1-179
Scaffold_22	AnnotGFF	CDS	16829807	16829882	.	-	1	ID=GENK_105-RA:cds;Parent=GENK_105-RA;hmmer;-;Pos:1-179
Scaffold_22	AnnotGFF	CDS	16827847	16827972	.	-	0	ID=GENK_105-RA:cds;Parent=GENK_105-RA;hmmer;-;Pos:1-179
Scaffold_22	AUGUSTUS	stop_codon	16827847	16827849	.	-	0	transcript_id "GENK_105.t1"; gene_id "Peroxiredoxin6_jg91956"; supported "False";
Scaffold_22	AUGUSTUS	intron	16827973	16829806	1	-	0	transcript_id "GENK_105.t1"; gene_id "Peroxiredoxin6_jg91956"; supported "True";
Scaffold_22	AUGUSTUS	intron	16829883	16834328	1	-	1	transcript_id "GENK_105.t1"; gene_id "Peroxiredoxin6_jg91956"; supported "True";
Scaffold_22	AUGUSTUS	intron	16834403	16838509	1	-	0	transcript_id "GENK_105.t1"; gene_id "Peroxiredoxin6_jg91956"; supported "True";
Scaffold_22	AUGUSTUS	intron	16838693	16842337	1	-	0	transcript_id "GENK_105.t1"; gene_id "Peroxiredoxin6_jg91956"; supported "True";
Scaffold_22	AUGUSTUS	start_codon	16842416	16842418	.	-	0	transcript_id "GENK_105.t1"; gene_id "Peroxiredoxin6_jg91956"; supported "False";
Scaffold_22	AUGUSTUS	gene	18686061	18686063	.	-	0	transcript_id "GENK_106.t1"; gene_id "GENK_106"; supported "False";Pos:1-74; Note= Superfamily O1-1;
Scaffold_22	AUGUSTUS	mRNA	18686061	18686063	.	-	0	transcript_id "GENK_106.t1"; gene_id "GENK_106"; supported "False";Pos:1-74
Scaffold_22	AUGUSTUS	stop_codon	18686061	18686063	.	-	0	transcript_id "GENK_106.t1"; gene_id "GENK_106"; supported "False";Pos:1-74
Scaffold_22	AUGUSTUS	CDS	18686061	18686160	1	-	1	transcript_id "GENK_106.t1.CDS3"; gene_id "GENK_106"; cds_type "terminal";Pos:1-74
Scaffold_22	AUGUSTUS	CDS	18689876	18689921	1	-	2	transcript_id "GENK_106.t1.CDS2"; gene_id "GENK_106"; cds_type "internal";Pos:1-74
Scaffold_22	AUGUSTUS	CDS	18698358	18698436	1	-	1	transcript_id "GENK_106.t1.CDS1"; gene_id "GENK_106"; cds_type "internal";Pos:1-74
Scaffold_22	AUGUSTUS	intron	18686161	18689875	1	-	1	transcript_id "GENK_106.t1"; gene_id "GENK_106"; supported "True";Pos:1-74
Scaffold_22	AUGUSTUS	intron	18689922	18698357	1	-	2	transcript_id "GENK_106.t1"; gene_id "GENK_106"; supported "True";Pos:1-74
Scaffold_22	AUGUSTUS	start_codon	18698434	18698436	.	-	0	transcript_id "GENK_106.t1"; gene_id "GENK_106"; supported "False";Pos:1-74
Scaffold_22	GenomicGFF	gene	20329547	20330736	.	-	.	ID=GENK_107;hmmer;-;Pos:1-71; Note= Conkunitzin 4;
Scaffold_22	GenomicGFF	mRNA	20329547	20329703	.	-	.	ID=GENK_107.t1;Parent=GENK_107;hmmer;-;Pos:1-71
Scaffold_22	AUGUSTUS	CDS	20329547	20329711	1	-	2	transcript_id "GENK_107.t1.CDS2"; gene_id "GENK_107"; cds_type "internal";
Scaffold_22	AUGUSTUS	CDS	20330691	20330736	0.81	-	2	transcript_id "GENK_107.t1.CDS1"; gene_id "GENK_107"; cds_type "internal";
Scaffold_22	AUGUSTUS	intron	20329712	20330690	1	-	2	transcript_id "GENK_107.t1"; gene_id "GENK_107"; supported "False";
Scaffold_23	GenomicGFF	gene	26406971	26443876	.	-	.	ID=GENK_108;hmmer;-;Pos:1-133; Note= Rimp superfamily 01;
Scaffold_23	GenomicGFF	mRNA	26406971	26443876	.	-	.	ID=GENK_108.t1;Parent=GENK_108;hmmer;-;Pos:1-133
Scaffold_23	GenomicGFF	CDS	26443793	26443873	.	-	0	ID=GENK_108.t1.CDS1;Parent=GENK_108.t1;hmmer;-;Pos:1-133
Scaffold_23	GenomicGFF	CDS	26433568	26433725	.	-	0	ID=GENK_108.t1.CDS2;Parent=GENK_108.t1;hmmer;-;Pos:1-133
Scaffold_23	GenomicGFF	CDS	26431738	26431822	.	-	1	ID=GENK_108.t1.CDS3;Parent=GENK_108.t1;hmmer;-;Pos:1-133
Scaffold_23	GenomicGFF	CDS	26406894	26406971	.	-	0	ID=GENK_108.t1.CDS4;Parent=GENK_108.t1;hmmer;-;Pos:70-133
Scaffold_23	GenomicGFF	gene	38637999	38642803	.	+	.	ID=GENK_109;hmmer;-;Pos:1-75; Note= Rimp superfamily 04
Scaffold_23	GenomicGFF	mRNA	38637999	38642803	.	+	.	ID=GENK_109.t1;Parent=GENK_109;hmmer;-;Pos:1-75
Scaffold_23	AUGUSTUS	start_codon	38637999	38638001	.	+	0	transcript_id "GENK_109.t1"; gene_id "GENK_109"; supported "False";
Scaffold_23	AUGUSTUS	CDS	38637999	38638035	1	+	0	transcript_id "GENK_109.t1.CDS1"; gene_id "GENK_109"; cds_type "initial";
Scaffold_23	AUGUSTUS	CDS	38642613	38642803	0.97	+	2	transcript_id "GENK_109.t1.CDS2"; gene_id "GENK_109"; cds_type "terminal";
Scaffold_23	AUGUSTUS	intron	38638036	38642612	1	+	0	transcript_id "GENK_109.t1"; gene_id "GENK_109"; supported "True";
Scaffold_23	AUGUSTUS	stop_codon	38642801	38642803	.	+	0	transcript_id "GENK_109.t1"; gene_id "GENK_109"; supported "False";
Scaffold_23	GenomicGFF	gene	39837741	39852661	.	+	.	ID=GENK_110;hmmer;;Pos:1-131; Note= Rimp superfamily 01;
Scaffold_23	GenomicGFF	mRNA	39837741	39852661	.	+	.	ID=GENK_110.t1;Parent=GENK_110;hmmer;;Pos:1-131
Scaffold_23	GenomicGFF	CDS	39837741	39837818	.	+	0	ID=GENK_110.t1.CDS1;Parent=GENK_110.t1;hmmer;;Pos:1-131
Scaffold_23	GenomicGFF	CDS	39840976	39841137	.	+	1	ID=GENK_110.t1.CDS2;Parent=GENK_110.t1;hmmer;;Pos:1-131
Scaffold_23	GenomicGFF	CDS	39846109	39846186	.	+	0	ID=GENK_110.t1.CDS3;Parent=GENK_110.t1;hmmer;;Pos:1-131
Scaffold_23	GenomicGFF	CDS	39852578	39852658	.	+	1	ID=GENK_110.t1.CDS4;Parent=GENK_110.t1;hmmer;;Pos:1-131
Scaffold_24	AnnotGFF	gene	22647785	22667165	.	-	.	ID=GENK_111;hmmer;-;Pos:248-401; Note= Peptidyl-prolyl cis-trans isomerase FKBP4-like;
Scaffold_24	AnnotGFF	mRNA	22647785	22667165	.	-	.	ID=GENK_111-RA;Parent=GENK_111;hmmer;-;Pos:248-401
Scaffold_24	AUGUSTUS	stop_codon	22647785	22647787	.	-	0	transcript_id "GENK_111.t1"; gene_id "GENK_111"; supported "False";
Scaffold_24	AUGUSTUS	CDS	22647785	22647955	1	-	0	transcript_id "GENK_111.t1.CDS10"; gene_id "GENK_111"; cds_type "terminal";
Scaffold_24	AUGUSTUS	CDS	22649346	22649525	1	-	0	transcript_id "GENK_111.t1.CDS9"; gene_id "GENK_111"; cds_type "internal";
Scaffold_24	AUGUSTUS	CDS	22652307	22652378	1	-	0	transcript_id "GENK_111.t1.CDS8"; gene_id "GENK_111"; cds_type "internal";
Scaffold_24	AUGUSTUS	CDS	22653586	22653753	1	-	0	transcript_id "GENK_111.t1.CDS7"; gene_id "GENK_111"; cds_type "internal";
Scaffold_24	AUGUSTUS	CDS	22654465	22654548	1	-	0	transcript_id "GENK_111.t1.CDS6"; gene_id "GENK_111"; cds_type "internal";
Scaffold_24	AUGUSTUS	CDS	22660235	22660324	0.61	-	0	transcript_id "GENK_111.t1.CDS5"; gene_id "GENK_111"; cds_type "internal";
Scaffold_24	AUGUSTUS	CDS	22660389	22660480	0.81	-	2	transcript_id "GENK_111.t1.CDS4"; gene_id "GENK_111"; cds_type "internal";
Scaffold_24	AUGUSTUS	CDS	22661023	22661121	1	-	2	transcript_id "GENK_111.t1.CDS3"; gene_id "GENK_111"; cds_type "internal";
Scaffold_24	AUGUSTUS	CDS	22662734	22662898	1	-	2	transcript_id "GENK_111.t1.CDS2"; gene_id "GENK_111"; cds_type "internal";
Scaffold_24	AUGUSTUS	CDS	22666958	22667165	0.98	-	0	transcript_id "GENK_111.t1.CDS1"; gene_id "GENK_111"; cds_type "initial";
Scaffold_24	AUGUSTUS	intron	22647956	22649345	1	-	0	transcript_id "GENK_111.t1"; gene_id "GENK_111"; supported "True";
Scaffold_24	AUGUSTUS	intron	22649526	22652306	1	-	0	transcript_id "GENK_111.t1"; gene_id "GENK_111"; supported "True";
Scaffold_24	AUGUSTUS	intron	22652379	22653585	1	-	0	transcript_id "GENK_111.t1"; gene_id "GENK_111"; supported "True";
Scaffold_24	AUGUSTUS	intron	22653754	22654464	1	-	0	transcript_id "GENK_111.t1"; gene_id "GENK_111"; supported "True";
Scaffold_24	AUGUSTUS	intron	22654549	22660234	1	-	0	transcript_id "GENK_111.t1"; gene_id "GENK_111"; supported "True";
Scaffold_24	AUGUSTUS	intron	22660325	22660388	0.61	-	0	transcript_id "GENK_111.t1"; gene_id "GENK_111"; supported "False";
Scaffold_24	AUGUSTUS	intron	22660481	22661022	0.81	-	2	transcript_id "GENK_111.t1"; gene_id "GENK_111"; supported "True";
Scaffold_24	AUGUSTUS	intron	22661122	22662733	1	-	2	transcript_id "GENK_111.t1"; gene_id "GENK_111"; supported "True";
Scaffold_24	AUGUSTUS	intron	22662899	22666957	1	-	2	transcript_id "GENK_111.t1"; gene_id "GENK_111"; supported "True";
Scaffold_24	AUGUSTUS	start_codon	22667163	22667165	.	-	0	transcript_id "GENK_111.t1"; gene_id "GENK_111"; supported "True";
Scaffold_24	AnnotGFF	gene	23850104	23891170	.	-	.	ID=GENK_112;hmmer;-;Pos:139-717; Note= Sodium- and chloride-dependent glycine transporter 2;
Scaffold_24	AnnotGFF	mRNA	23850104	23891170	.	-	.	ID=GENK_112-RA;Parent=GENK_112;hmmer;-;Pos:139-717
Scaffold_24	AUGUSTUS	stop_codon	23850104	23850106	.	-	0	transcript_id "GENK_112.t1"; gene_id "GENK_112"; supported "True";
Scaffold_24	AUGUSTUS	CDS	23850104	23850256	1	-	0	transcript_id "GENK_112.t1"; gene_id "GENK_112"; cds_type "terminal";
Scaffold_24	AUGUSTUS	CDS	23851674	23851847	1	-	0	transcript_id "GENK_112.t1"; gene_id "GENK_112"; cds_type "internal";
Scaffold_24	AUGUSTUS	CDS	23852566	23852675	1	-	2	transcript_id "GENK_112.t1"; gene_id "GENK_112"; cds_type "internal";
Scaffold_24	AUGUSTUS	CDS	23853886	23853985	1	-	0	transcript_id "GENK_112.t1"; gene_id "GENK_112"; cds_type "internal";
Scaffold_24	AUGUSTUS	CDS	23855452	23855580	1	-	0	transcript_id "GENK_112.t1"; gene_id "GENK_112"; cds_type "internal";
Scaffold_24	AUGUSTUS	CDS	23856909	23857021	1	-	2	transcript_id "GENK_112.t1"; gene_id "GENK_112"; cds_type "internal";
Scaffold_24	AUGUSTUS	CDS	23857932	23858056	1	-	1	transcript_id "GENK_112.t1"; gene_id "GENK_112"; cds_type "internal";
Scaffold_24	AUGUSTUS	CDS	23860714	23860817	1	-	0	transcript_id "GENK_112.t1"; gene_id "GENK_112"; cds_type "internal";
Scaffold_24	AUGUSTUS	CDS	23861859	23861993	1	-	0	transcript_id "GENK_112.t1"; gene_id "GENK_112"; cds_type "internal";
Scaffold_24	AUGUSTUS	CDS	23863560	23863692	1	-	1	transcript_id "GENK_112.t1"; gene_id "GENK_112"; cds_type "internal";
Scaffold_24	AUGUSTUS	CDS	23865428	23865587	1	-	2	transcript_id "GENK_112.t1"; gene_id "GENK_112"; cds_type "internal";
Scaffold_24	AUGUSTUS	CDS	23866476	23866619	1	-	2	transcript_id "GENK_112.t1"; gene_id "GENK_112"; cds_type "internal";
Scaffold_24	AUGUSTUS	CDS	23868956	23869090	1	-	2	transcript_id "GENK_112.t1"; gene_id "GENK_112"; cds_type "internal";
Scaffold_24	AUGUSTUS	CDS	23870350	23870554	1	-	0	transcript_id "GENK_112.t1"; gene_id "GENK_112"; cds_type "internal";
Scaffold_24	AUGUSTUS	CDS	23876243	23876347	1	-	0	transcript_id "GENK_112.t1"; gene_id "GENK_112"; cds_type "internal";
Scaffold_24	AUGUSTUS	CDS	23883310	23883377	0.69	-	2	transcript_id "GENK_112.t1"; gene_id "GENK_112"; cds_type "internal";
Scaffold_24	AUGUSTUS	CDS	23889329	23889391	0.89	-	2	transcript_id "GENK_112.t1"; gene_id "GENK_112"; cds_type "internal";
Scaffold_24	AUGUSTUS	CDS	23891044	23891170	0.61	-	0	transcript_id "GENK_112.t1"; gene_id "GENK_112"; cds_type "initial";
Scaffold_24	AUGUSTUS	intron	23850257	23851673	1	-	0	transcript_id "GENK_112.t1"; gene_id "GENK_112"; supported "True";
Scaffold_24	AUGUSTUS	intron	23851848	23852565	1	-	0	transcript_id "GENK_112.t1"; gene_id "GENK_112"; supported "True";
Scaffold_24	AUGUSTUS	intron	23852676	23853885	1	-	2	transcript_id "GENK_112.t1"; gene_id "GENK_112"; supported "True";
Scaffold_24	AUGUSTUS	intron	23853986	23855451	1	-	0	transcript_id "GENK_112.t1"; gene_id "GENK_112"; supported "True";
Scaffold_24	AUGUSTUS	intron	23855581	23856908	1	-	0	transcript_id "GENK_112.t1"; gene_id "GENK_112"; supported "True";
Scaffold_24	AUGUSTUS	intron	23857022	23857931	1	-	2	transcript_id "GENK_112.t1"; gene_id "GENK_112"; supported "True";
Scaffold_24	AUGUSTUS	intron	23858057	23860713	1	-	1	transcript_id "GENK_112.t1"; gene_id "GENK_112"; supported "True";
Scaffold_24	AUGUSTUS	intron	23860818	23861858	1	-	0	transcript_id "GENK_112.t1"; gene_id "GENK_112"; supported "True";
Scaffold_24	AUGUSTUS	intron	23861994	23863559	1	-	0	transcript_id "GENK_112.t1"; gene_id "GENK_112"; supported "True";
Scaffold_24	AUGUSTUS	intron	23863693	23865427	1	-	1	transcript_id "GENK_112.t1"; gene_id "GENK_112"; supported "True";
Scaffold_24	AUGUSTUS	intron	23865588	23866475	1	-	2	transcript_id "GENK_112.t1"; gene_id "GENK_112"; supported "True";
Scaffold_24	AUGUSTUS	intron	23866620	23868955	1	-	2	transcript_id "GENK_112.t1"; gene_id "GENK_112"; supported "True";
Scaffold_24	AUGUSTUS	intron	23869091	23870349	1	-	2	transcript_id "GENK_112.t1"; gene_id "GENK_112"; supported "True";
Scaffold_24	AUGUSTUS	intron	23870555	23876242	1	-	0	transcript_id "GENK_112.t1"; gene_id "GENK_112"; supported "True";
Scaffold_24	AUGUSTUS	intron	23876348	23883309	1	-	0	transcript_id "GENK_112.t1"; gene_id "GENK_112"; supported "True";
Scaffold_24	AUGUSTUS	intron	23883378	23889328	0.69	-	2	transcript_id "GENK_112.t1"; gene_id "GENK_112"; supported "False";
Scaffold_24	AUGUSTUS	intron	23889392	23891043	0.89	-	2	transcript_id "GENK_112.t1"; gene_id "GENK_112"; supported "False";
Scaffold_24	AUGUSTUS	start_codon	23891168	23891170	.	-	0	transcript_id "GENK_112.t1"; gene_id "GENK_112"; supported "False";
Scaffold_25	AnnotGFF	gene	26756815	26774958	.	+	.	ID=GENK_113;hmmer;-;Pos:1-645; Note= Protein Disulfide Isomerase (PDI-A4);
Scaffold_25	AnnotGFF	mRNA	26756815	26774958	.	+	.	ID=GENK_113-RA;Parent=ANN25231;hmmer;-;Pos:1-645
Scaffold_25	AUGUSTUS	start_codon	26756045	26756047	.	+	0	transcript_id "GENK_113.t1"; gene_id "GENK_113"; supported "False";
Scaffold_25	AUGUSTUS	CDS	26756045	26756099	0.59	+	0	transcript_id "GENK_113.t1"; gene_id "GENK_113"; cds_type "initial";
Scaffold_25	AUGUSTUS	CDS	26756795	26756921	0.58	+	2	transcript_id "GENK_113.t1"; gene_id "GENK_113"; cds_type "internal";
Scaffold_25	AUGUSTUS	CDS	26761655	26761777	0.99	+	1	transcript_id "GENK_113.t1"; gene_id "GENK_113"; cds_type "internal";
Scaffold_25	AUGUSTUS	CDS	26763267	26763349	1	+	1	transcript_id "GENK_113.t1"; gene_id "GENK_113"; cds_type "internal";
Scaffold_25	AUGUSTUS	CDS	26764225	26764363	1	+	2	transcript_id "GENK_113.t1"; gene_id "GENK_113"; cds_type "internal";
Scaffold_25	AUGUSTUS	CDS	26766163	26766368	1	+	1	transcript_id "GENK_113.t1"; gene_id "GENK_113"; cds_type "internal";
Scaffold_25	AUGUSTUS	CDS	26766886	26767038	1	+	2	transcript_id "GENK_113.t1"; gene_id "GENK_113"; cds_type "internal";
Scaffold_25	AUGUSTUS	CDS	26767824	26767975	1	+	2	transcript_id "GENK_113.t1"; gene_id "GENK_113"; cds_type "internal";
Scaffold_25	AUGUSTUS	CDS	26770798	26770954	1	+	0	transcript_id "GENK_113.t1"; gene_id "GENK_113"; cds_type "internal";
Scaffold_25	AUGUSTUS	CDS	26772460	26772693	1	+	2	transcript_id "GENK_113.t1"; gene_id "GENK_113"; cds_type "internal";
Scaffold_25	AUGUSTUS	CDS	26774434	26774942	1	+	2	transcript_id "GENK_113.t1"; gene_id "GENK_113"; cds_type "terminal";
Scaffold_25	AUGUSTUS	intron	26756100	26756794	0.59	+	0	transcript_id "GENK_113.t1"; gene_id "GENK_113"; supported "False";
Scaffold_25	AUGUSTUS	intron	26756922	26761654	0.58	+	2	transcript_id "GENK_113.t1"; gene_id "GENK_113"; supported "False";
Scaffold_25	AUGUSTUS	intron	26761778	26763266	0.99	+	1	transcript_id "GENK_113.t1"; gene_id "GENK_113"; supported "True";
Scaffold_25	AUGUSTUS	intron	26763350	26764224	1	+	1	transcript_id "GENK_113.t1"; gene_id "GENK_113"; supported "True";
Scaffold_25	AUGUSTUS	intron	26764364	26766162	1	+	2	transcript_id "GENK_113.t1"; gene_id "GENK_113"; supported "True";
Scaffold_25	AUGUSTUS	intron	26766369	26766885	1	+	1	transcript_id "GENK_113.t1"; gene_id "GENK_113"; supported "True";
Scaffold_25	AUGUSTUS	intron	26767039	26767823	1	+	2	transcript_id "GENK_113.t1"; gene_id "GENK_113"; supported "True";
Scaffold_25	AUGUSTUS	intron	26767976	26770797	1	+	2	transcript_id "GENK_113.t1"; gene_id "GENK_113"; supported "True";
Scaffold_25	AUGUSTUS	intron	26770955	26772459	1	+	0	transcript_id "GENK_113.t1"; gene_id "GENK_113"; supported "True";
Scaffold_25	AUGUSTUS	intron	26772694	26774433	1	+	2	transcript_id "GENK_113.t1"; gene_id "GENK_113"; supported "True";
Scaffold_25	AUGUSTUS	stop_codon	26774940	26774942	.	+	0	transcript_id "GENK_113.t1"; gene_id "GENK_113"; supported "False";
Scaffold_25	GenomicGFF	gene	31023622	31044229	.	+	.	ID=GENK_114;hmmer;-;Pos:1-69; Note = Superfamily I2-1;
Scaffold_25	GenomicGFF	mRNA	31023622	31044229	.	+	.	ID=GENK_114.t1;Parent=GENK_114;hmmer;-;Pos:1-69
Scaffold_25	AUGUSTUS	start_codon	31023622	31023624	.	+	0	transcript_id "GENK_114.t1"; gene_id "GENK_114"; supported "False";
Scaffold_25	AUGUSTUS	CDS	31023622	31023678	0.98	+	0	transcript_id "GENK_114.t1.CDS1"; gene_id "GENK_114"; cds_type "initial";
Scaffold_25	AUGUSTUS	CDS	31038153	31038249	1	+	0	transcript_id "GENK_114.t1.CDS2"; gene_id "GENK_114"; cds_type "internal";
Scaffold_25	AUGUSTUS	CDS	31044174	31044229	1	+	2	transcript_id "GENK_114.t1.CDS3"; gene_id "GENK_114"; cds_type "terminal";
Scaffold_25	AUGUSTUS	intron	31023679	31038152	0.98	+	0	transcript_id "GENK_114.t1"; gene_id "GENK_114"; supported "True";
Scaffold_25	AUGUSTUS	intron	31038250	31044173	1	+	0	transcript_id "GENK_114.t1"; gene_id "GENK_114"; supported "True";
Scaffold_25	AUGUSTUS	stop_codon	31044227	31044229	.	+	0	transcript_id "GENK_114.t1"; gene_id "GENK_114"; supported "False";
Scaffold_25	GenomicGFF	gene	46858474	46859373	.	+	.	ID=GENK_115;hmmer;-;Pos:1-57; Note= Superfamily I2-2;
Scaffold_25	GenomicGFF	mRNA	46858474	46859373	.	+	.	ID=GENK_115.t1;Parent=GENK_115;hmmer;-;Pos:1-57
Scaffold_25	AUGUSTUS	start_codon	46858474	46858476	.	+	0	transcript_id "GENK_115.t1"; gene_id "GENK_115"; supported "False";
Scaffold_25	AUGUSTUS	CDS	46858474	46858527	0.55	+	0	transcript_id "GENK_115.t1.CDS1"; gene_id "GENK_115"; cds_type "initial";
Scaffold_25	AUGUSTUS	CDS	46859254	46859373	0.62	+	0	transcript_id "GENK_115.t1.CDS2"; gene_id "GENK_115"; cds_type "internal";
Scaffold_25	AUGUSTUS	intron	46858528	46859253	0.55	+	0	transcript_id "GENK_115.t1"; gene_id "GENK_115"; supported "True";
Scaffold_25	AUGUSTUS	intron	46859372	46859728	0.62	+	0	transcript_id "GENK_115.t1"; gene_id "GENK_115"; supported "False";
Scaffold_25	GenomicGFF	gene	46928262	46929112	.	-	.	ID=GENK_116;hmmer;-;Pos:1-78; Note= Superfamily I2-2
Scaffold_25	GenomicGFF	mRNA	46928262	46929112	.	-	.	ID=GENK_116.t1;Parent=GENK_116;hmmer;-;Pos:1-78
Scaffold_25	AUGUSTUS	stop_codon	46928262	46928264	.	-	0	transcript_id "GENK_116.t1"; gene_id "GENK_116"; supported "False";
Scaffold_25	AUGUSTUS	CDS	46928262	46928444	1	-	0	transcript_id "GENK_116.t1.CDS2"; gene_id "GENK_116"; cds_type "terminal";
Scaffold_25	AUGUSTUS	CDS	46929059	46929112	0.59	-	0	transcript_id "GENK_116.t1.CDS1"; gene_id "GENK_116"; cds_type "initial";
Scaffold_25	AUGUSTUS	intron	46928445	46929058	1	-	0	transcript_id "GENK_116.t1"; gene_id "GENK_116"; supported "True";
Scaffold_25	AUGUSTUS	start_codon	46929110	46929112	.	-	0	transcript_id "GENK_116.t1"; gene_id "GENK_116"; supported "False";
Scaffold_25	GenomicGFF	gene	57887418	57891639	.	+	.	ID=GENK_117;hmmer;-;Pos:1-90; Note= Pmag superfamily 02;
Scaffold_25	GenomicGFF	mRNA	57887418	57891639	.	+	.	ID=GENK_117.t1;Parent=GENK_117;hmmer;-;Pos:1-90
Scaffold_25	AUGUSTUS	start_codon	57887418	57887420	.	+	0	transcript_id "GENK_117.t1"; gene_id "GENK_117"; supported "False";
Scaffold_25	AUGUSTUS	CDS	57887418	57887457	0.99	+	0	transcript_id "GENK_117.t1"; gene_id "GENK_117"; cds_type "initial";
Scaffold_25	AUGUSTUS	CDS	57890797	57890950	1	+	2	transcript_id "GENK_117.t1"; gene_id "GENK_117"; cds_type "internal";
Scaffold_25	AUGUSTUS	CDS	57891561	57891639	1	+	1	transcript_id "GENK_117.t1"; gene_id "GENK_117"; cds_type "terminal";
Scaffold_25	AUGUSTUS	intron	57887458	57890796	0.99	+	0	transcript_id "GENK_117.t1"; gene_id "GENK_117"; supported "True";
Scaffold_25	AUGUSTUS	intron	57890951	57891560	1	+	2	transcript_id "GENK_117.t1"; gene_id "GENK_117"; supported "True";
Scaffold_25	AUGUSTUS	stop_codon	57891637	57891639	.	+	0	transcript_id "GENK_117.t1"; gene_id "GENK_117"; supported "False";
Scaffold_25	GenomicGFF	gene	57903392	57920622	.	+	.	ID=GENK_118;hmmer;-;Pos:1-89; Note= Pmag superfamily 02;
Scaffold_25	GenomicGFF	mRNA	57903392	57920622	.	+	.	ID=GENK_118.t1;Parent=GENK_118;hmmer;-;Pos:1-89
Scaffold_25	AUGUSTUS	start_codon	57903392	57903394	.	+	0	transcript_id "GENK_118.t1"; gene_id "GENK_118"; supported "False";
Scaffold_25	AUGUSTUS	CDS	57903392	57903445	0.25	+	0	transcript_id "GENK_118.t1"; gene_id "GENK_118"; cds_type "initial";
Scaffold_25	AUGUSTUS	CDS	57909478	57909640	0.95	+	0	transcript_id "GENK_118.t1"; gene_id "GENK_118"; cds_type "internal";
Scaffold_25	AUGUSTUS	CDS	57913673	57913823	1	+	2	transcript_id "GENK_118.t1"; gene_id "GENK_118"; cds_type "internal";
Scaffold_25	AUGUSTUS	CDS	57920544	57920622	1	+	1	transcript_id "GENK_118.t1"; gene_id "GENK_118"; cds_type "terminal";
Scaffold_25	AUGUSTUS	intron	57903446	57909477	0.25	+	0	transcript_id "GENK_118.t1"; gene_id "GENK_118"; supported "False";
Scaffold_25	AUGUSTUS	intron	57909641	57913672	0.95	+	0	transcript_id "GENK_118.t1"; gene_id "GENK_118"; supported "True";
Scaffold_25	AUGUSTUS	intron	57913824	57920543	1	+	2	transcript_id "GENK_118.t1"; gene_id "GENK_118"; supported "True";
Scaffold_25	AUGUSTUS	stop_codon	57920620	57920622	.	+	0	transcript_id "GENK_118.t1"; gene_id "GENK_118"; supported "False";
Scaffold_26	GenomicGFF	gene	35919919	35926563	.	+	.	ID=GENK_120;hmmer;-;Pos:1-82; NOte= Superfamily E-1;
Scaffold_26	GenomicGFF	mRNA	35919919	35926563	.	+	.	ID=GENK_120.t1;Parent=GENK_120;hmmer;-;Pos:1-82
Scaffold_26	AUGUSTUS	start_codon	35919919	35919921	.	+	0	transcript_id "GENK_120.t1"; gene_id "GENK_120"; supported "False";
Scaffold_26	AUGUSTUS	CDS	35919919	35920014	0.81	+	1	transcript_id "GENK_120.t1"; gene_id "GENK_120"; cds_type "initial";
Scaffold_26	AUGUSTUS	CDS	35926413	35926565	0.76	+	0	transcript_id "GENK_120.t1"; gene_id "GENK_120"; cds_type "terminal";
Scaffold_26	AUGUSTUS	intron	35920015	35926412	0.81	+	1	transcript_id "GENK_120.t1"; gene_id "GENK_120"; supported "True";
Scaffold_26	AUGUSTUS	stop_codon	35926563	35926565	.	+	0	transcript_id "GENK_120.t1"; gene_id "GENK_120"; supported "False";
Scaffold_26	GenomicGFF	gene	35719166	35726528	.	-	.	ID=GENK_119;hmmer;-;Pos:1-82; Note= Superfamily E-2;
Scaffold_26	GenomicGFF	mRNA	35719166	35726528	.	-	.	ID=GENK_119.t1;Parent=GENK_119;hmmer;-;Pos:1-82
Scaffold_26	GenomicGFF	CDS	35726424	35726525	.	-	0	ID=GENK_119.t1.CDS1;Parent=GENK_119.t1;hmmer;-;Pos:1-82
Scaffold_26	GenomicGFF	CDS	35719167	35719310	.	-	0	ID=GENK_119.t1.CDS2;Parent=GENK_119.t1;hmmer;-;Pos:1-82
Scaffold_26	AnnotGFF	gene	43652124	43652814	.	+	.	ID=GENK_121;hmmer;-;Pos:1-64; Notepad= Conodipine 2;
Scaffold_26	AnnotGFF	mRNA	43652124	43652814	.	+	.	ID=GENK_121-RA;Parent=GENK_121;hmmer;-;Pos:1-64
Scaffold_26	AnnotGFF	CDS	43652124	43652312	.	+	0	ID=GENK_121-RA:cds;Parent=GENK_121-RA;hmmer;-;Pos:1-64
Scaffold_26	AnnotGFF	CDS	43652811	43652814	.	+	0	ID=GENK_121-RA:cds;Parent=GENK_121-RA;hmmer;-;Pos:1-64
Scaffold_27	GenomicGFF	gene	13418876	13422691	.	+	.	ID=GENK_124;hmmer;-;Pos:1-89; Note= Conkunitzin 5;
Scaffold_27	GenomicGFF	mRNA	13418876	13422691	.	+	.	ID=GENK_124.t1;Parent=GENK_124;hmmer;-;Pos:1-89
Scaffold_27	AUGUSTUS	start_codon	13418876	13418878	.	+	0	transcript_id "GENK_124.t1"; gene_id "GENK_124"; supported "False";
Scaffold_27	AUGUSTUS	CDS	13418876	13418917	0.95	+	0	transcript_id "GENK_124.t1"; gene_id "GENK_124"; cds_type "initial";
Scaffold_27	AUGUSTUS	CDS	13420951	13420992	1	+	0	transcript_id "GENK_124.t1"; gene_id "GENK_124"; cds_type "internal";
Scaffold_27	AUGUSTUS	CDS	13421655	13421730	1	+	0	transcript_id "GENK_124.t1"; gene_id "GENK_124"; cds_type "internal";
Scaffold_27	AUGUSTUS	CDS	13422513	13422691	1	+	2	transcript_id "GENK_124.t1"; gene_id "GENK_124"; cds_type "terminal";
Scaffold_27	AUGUSTUS	intron	13418918	13420950	0.95	+	0	transcript_id "GENK_124.t1"; gene_id "GENK_124"; supported "True";
Scaffold_27	AUGUSTUS	intron	13420993	13421654	1	+	0	transcript_id "GENK_124.t1"; gene_id "GENK_124"; supported "True";
Scaffold_27	AUGUSTUS	intron	13421731	13422512	1	+	0	transcript_id "GENK_124.t1"; gene_id "GENK_124"; supported "True";
Scaffold_27	AUGUSTUS	stop_codon	13422689	13422691	.	+	0	transcript_id "GENK_124.t1"; gene_id "GENK_124"; supported "False";
Scaffold_27	GenomicGFF	gene	6401222	6408199	.	-	.	ID=GENK_122;hmmer;-;Pos:1-67; Note= Superfamily F-2;
Scaffold_27	GenomicGFF	mRNA	6401222	6408199	.	-	.	ID=GENK_122.t1;Parent=GENK_122;hmmer;-;Pos:1-67
Scaffold_27	AUGUSTUS	stop_codon	6401222	6401224	.	-	0	transcript_id "GENK_122.t1"; gene_id "GENK_122"; supported "False";
Scaffold_27	AUGUSTUS	CDS	6401222	6401228	1	-	1	transcript_id "GENK_122.t1.CDS4"; gene_id "GENK_122"; cds_type "terminal";
Scaffold_27	AUGUSTUS	CDS	6406606	6406705	1	-	1	transcript_id "GENK_122.t1.CDS3"; gene_id "GENK_122"; cds_type "internal";
Scaffold_27	AUGUSTUS	CDS	6408037	6408137	1	-	1	transcript_id "GENK_122.t1.CDS2"; gene_id "GENK_122"; cds_type "internal";
Scaffold_27	AUGUSTUS	CDS	6408137	6408199	1	-	2	transcript_id "GENK_122.t1.CDS1"; gene_id "GENK_122"; cds_type "initial";
Scaffold_27	AUGUSTUS	intron	6401229	6406605	1	-	1	transcript_id "GENK_122.t1"; gene_id "GENK_122"; supported "True";
Scaffold_27	AUGUSTUS	intron	6406706	6408036	1	-	1	transcript_id "GENK_122.t1"; gene_id "GENK_122"; supported "True";
Scaffold_27	AUGUSTUS	start_codon	6408194	6408196	.	-	0	transcript_id "GENK_122.t1"; gene_id "GENK_122"; supported "False";
Scaffold_27	GenomicGFF	gene	6469065	6470656	.	+	.	ID=GENK_123;hmmer;-;Pos:1-95; Note= Superfamily F-2;
Scaffold_27	GenomicGFF	mRNA	6469065	6470656	.	+	.	ID=GENK_123.t1;Parent=GENK_123;hmmer;-;Pos:1-95
Scaffold_27	AUGUSTUS	start_codon	6462315	6462317	.	+	0	transcript_id "GENK_123.t2"; gene_id "GENK_123"; supported "False";
Scaffold_27	AUGUSTUS	CDS	6462315	6462323	0.71	+	2	transcript_id "GENK_123.t2.CDS1"; gene_id "GENK_123"; cds_type "internal";
Scaffold_27	AUGUSTUS	CDS	6469092	6469258	1	+	0	transcript_id "GENK_123.t2.CDS2"; gene_id "GENK_123"; cds_type "internal";
Scaffold_27	AUGUSTUS	CDS	6470565	6470666	1	+	1	transcript_id "GENK_123.t2.CDS3"; gene_id "GENK_123"; cds_type "internal";
Scaffold_27	AUGUSTUS	CDS	6486893	6486899	1	+	1	transcript_id "GENK_123.t2.CDS4"; gene_id "GENK_123"; cds_type "terminal";
Scaffold_27	AUGUSTUS	intron	6462324	6469091	0.71	+	2	transcript_id "GENK_123.t2"; gene_id "GENK_123"; supported "True";
Scaffold_27	AUGUSTUS	intron	6469259	6470564	1	+	0	transcript_id "GENK_123.t2"; gene_id "GENK_123"; supported "True";
Scaffold_27	AUGUSTUS	intron	6470667	6486892	1	+	1	transcript_id "GENK_123.t2"; gene_id "GENK_123"; supported "True";
Scaffold_27	AUGUSTUS	stop_codon	6486897	6486899	.	+	0	transcript_id "GENK_123.t2"; gene_id "GENK_123"; supported "False";
Scaffold_28	GenomicGFF	gene	16813921	16814074	.	+	.	ID=GENK_127;hmmer;-;Pos:1-50; Note= Superfamily O1-9;
Scaffold_28	GenomicGFF	mRNA	16813921	16814074	.	+	.	ID=GENK_127.t1;Parent=GENK_127;hmmer;-;Pos:1-50
Scaffold_28	GenomicGFF	CDS	16813921	16814070	.	+	0	ID=GENK_127.t1.CDS1;Parent=GENK_127.t1;hmmer;-;Pos:1-50
Scaffold_28	GenomicGFF	gene	36681481	36697218	.	-	.	ID=GENK_169_jg49843;Note=Insulin related peptide 4;
Scaffold_28	GenomicGFF	mRNA	36681481	36697218	.	-	.	ID=GENK_169_jg49843.t1;Parent=GENK_169_jg49843;Note=nsulin related peptide 4;"
Scaffold_28	AUGUSTUS	stop_codon	36681481	36681483	.	-	0	transcript_id "GENK_169_jg49843.t1"; id "GENK_169_jg49843"; supported "False";
Scaffold_28	AUGUSTUS	CDS	36681481	36681638	0.98	-	2	transcript_id "GENK_169_jg49843.t1"; id "GENK_169_jg49843"; type "terminal";
Scaffold_28	AUGUSTUS	CDS	36686090	36686224	0.64	-	2	transcript_id "GENK_169_jg49843.t1"; id "GENK_169_jg49843"; type "internal";
Scaffold_28	AUGUSTUS	CDS	36697035	36697218	1	-	0	transcript_id "GENK_169_jg49843.t1"; id "GENK_169_jg49843"; type "initial";
Scaffold_28	AUGUSTUS	intron	36681639	36686089	0.98	-	2	transcript_id "GENK_169_jg49843.t1"; id "GENK_169_jg49843"; supported "False";
Scaffold_28	AUGUSTUS	intron	36686225	36697034	0.64	-	2	transcript_id "GENK_169_jg49843.t1"; id "GENK_169_jg49843"; supported "True";
Scaffold_28	AUGUSTUS	start_codon	36697216	36697218	.	-	0	transcript_id "GENK_169_jg49843.t1"; id "GENK_169_jg49843"; supported "False";
Scaffold_28	GenomicGFF	gene	9681985	9691871	.	-	.	ID=GENK_125;hmmer;-;Pos:1-79; Note= Rimp superfamily 02;
Scaffold_28	GenomicGFF	mRNA	9681985	9691871	.	-	.	ID=GENK_125.t1;Parent=GENK_125;hmmer;-;Pos:1-79
Scaffold_28	AUGUSTUS	CDS	9681985	9682096	0.88	-	1	transcript_id "GENK_125.t1.CDS3"; gene_id "GENK_125"; cds_type "terminal";
Scaffold_28	AUGUSTUS	CDS	9686494	9686563	1	-	2	transcript_id "GENK_125.t1.CDS2"; gene_id "GENK_125"; cds_type "internal";
Scaffold_28	AUGUSTUS	CDS	9691814	9691868	0.38	-	0	transcript_id "GENK_125.t1.CDS1"; gene_id "GENK_125"; cds_type "initial";
Scaffold_28	AUGUSTUS	intron	9682097	9686493	0.88	-	1	transcript_id "GENK_125.t1"; gene_id "GENK_125"; supported "True";
Scaffold_28	AUGUSTUS	intron	9686564	9691813	1	-	2	transcript_id "GENK_125.t1"; gene_id "GENK_125"; supported "True";
Scaffold_28	AUGUSTUS	start_codon	9691836	9691838	.	-	0	transcript_id "GENK_125.t1"; gene_id "GENK_125"; supported "False";
Scaffold_28	GenomicGFF	gene	9735306	9749880	.	+	.	ID=GENK_126;hmmer;-;Pos:1-84; Note= Rimp superfamily 02
Scaffold_28	GenomicGFF	mRNA	9735306	9749880	.	+	.	ID=GENK_126.t1;Parent=GENK_126;hmmer;-;Pos:1-84
Scaffold_28	AUGUSTUS	start_codon	9735306	9735309	.	+	0	transcript_id "GENK_126.t1"; gene_id "GENK_126"; supported "False";
Scaffold_28	AUGUSTUS	CDS	9735306	9735360	1	+	2	transcript_id "GENK_126.t1.CDS1"; gene_id "GENK_126"; cds_type "initial";
Scaffold_28	AUGUSTUS	CDS	9738502	9738571	1	+	2	transcript_id "GENK_126.t1.CDS2"; gene_id "GENK_126"; cds_type "internal";
Scaffold_28	AUGUSTUS	CDS	9748748	9748859	1	+	1	transcript_id "GENK_126.t1.CDS3"; gene_id "GENK_126"; cds_type "internal";
Scaffold_28	AUGUSTUS	CDS	9749863	9749880	1	+	0	transcript_id "GENK_126.t1.CDS4"; gene_id "GENK_126"; cds_type "terminal";
Scaffold_28	AUGUSTUS	intron	9735361	9738501	1	+	2	transcript_id "GENK_126.t1"; gene_id "GENK_126"; supported "True";
Scaffold_28	AUGUSTUS	intron	9738572	9748747	1	+	2	transcript_id "GENK_126.t1"; gene_id "GENK_126"; supported "True";
Scaffold_28	AUGUSTUS	intron	9748860	9749862	1	+	1	transcript_id "GENK_126.t1"; gene_id "GENK_126"; supported "True";
Scaffold_28	AUGUSTUS	stop_codon	9749878	9749880	.	+	0	transcript_id "GENK_126.t1"; gene_id "GENK_126"; supported "False";
Scaffold_29	GenomicGFF	gene	24370636	24401511	.	-	.	ID=GENK_128;hmmer;-;Pos:1-82; Note= Superfamily O1-2;
Scaffold_29	GenomicGFF	mRNA	24370636	24401511	.	-	.	ID=GENK_128.t1;Parent=GENK_128;hmmer;-;Pos:1-82
Scaffold_29	AUGUSTUS	stop_codon	24370636	24370638	.	-	0	transcript_id "GENK_128.t1"; gene_id "GENK_128"; supported "False";
Scaffold_29	AUGUSTUS	CDS	24401433	24401511	1	-	1	transcript_id "GENK_128.t1"; gene_id "GENK_128"; cds_type "internal";
Scaffold_29	AUGUSTUS	CDS	24391669	24391729	0.99	-	0	transcript_id "GENK_128.t1"; gene_id "GENK_128"; cds_type "internal";
Scaffold_29	AUGUSTUS	CDS	24370636	24370744	0.41	-	0	transcript_id "GENK_128.t1"; gene_id "GENK_128"; cds_type "initial";
Scaffold_29	AUGUSTUS	intron	24370745	24391668	1	-	1	transcript_id "GENK_128.t1"; gene_id "GENK_128"; supported "True";
Scaffold_29	AUGUSTUS	intron	24391730	24401432	1	-	2	transcript_id "GENK_128.t1"; gene_id "GENK_128"; supported "True";
Scaffold_29	AUGUSTUS	start_codon	24401509	24401511	.	-	0	transcript_id "GENK_128.t1"; gene_id "GENK_128"; supported "False";
Scaffold_29	GenomicGFF	gene	32759390	32775541	.	+	.	ID=GENK_129;hmmer;-;Pos:1-82;Note= Superfamily O1-2;
Scaffold_29	GenomicGFF	mRNA	32759390	32775541	.	+	.	ID=GENK_129.t1;Parent=GENK_129;hmmer;-;Pos:1-82
Scaffold_29	GenomicGFF	CDS	32759390	32759461	.	+	0	ID=GENK_129.t1.CDS1;Parent=GENK_129.t1;hmmer;-;Pos:1-82
Scaffold_29	GenomicGFF	CDS	32763223	32763308	.	+	0	ID=GENK_129.t1.CDS2;Parent=GENK_129.t1;hmmer;-;Pos:1-82
Scaffold_29	GenomicGFF	CDS	32765436	32775541	.	+	1	ID=GENK_129.t1.CDS3;Parent=GENK_129.t1;hmmer;-;Pos:1-82
Scaffold_31	GenomicGFF	gene	9390767	9409571	.	+	.	ID=GENK_136;hmmer;-;Pos:1-60; Note= Superfamily A2;
Scaffold_31	GenomicGFF	mRNA	9390767	9409571	.	+	.	ID=GENK_136.t1;Parent=GENK_136;hmmer;-;Pos:1-60
Scaffold_31	GenomicGFF	CDS	9390767	9390832	.	+	0	ID=GENK_136.t1.CDS1;Parent=GENK_136.t1;hmmer;-;Pos:1-60
Scaffold_31	GenomicGFF	CDS	9409454	9409567	.	+	0	ID=GENK_136.t1.CDS2;Parent=GENK_136.t1;hmmer;-;Pos:1-60
Scaffold_31	GenomicGFF	gene	9452561	9487429	.	-	.	ID=GENK_137;hmmer;-;Pos:1-67; Note= Superfamily A-1 4/7;
Scaffold_31	GenomicGFF	mRNA	9452561	9487429	.	-	.	ID=GENK_137.t1;Parent=GENK_137;hmmer;-;Pos:1-67
Scaffold_31	GenomicGFF	CDS	9487346	9487426	.	-	0	ID=GENK_137.t1.CDS1;Parent=GENK_137.t1;hmmer;-;Pos:1-67
Scaffold_31	GenomicGFF	CDS	9452561	9452680	.	-	0	ID=GENK_137.t1.CDS2;Parent=GENK_137.t1;hmmer;-;Pos:1-67
Scaffold_31	GenomicGFF	gene	9708795	9723790	.	-	.	ID=GENK_138;hmmer;-;Pos:1-63;Note= Superfamily A-1 4/7;
Scaffold_31	GenomicGFF	mRNA	9708795	9723790	.	-	.	ID=GENK_138.t1;Parent=GENK_138;hmmer;-;Pos:1-63
Scaffold_31	GenomicGFF	CDS	9723707	9723787	.	-	0	ID=GENK_138.t1.CDS1;Parent=GENK_138.t1;hmmer;-;Pos:1-63
Scaffold_31	GenomicGFF	CDS	9708773	9708889	.	-	2	ID=GENK_138.t1.CDS2;Parent=GENK_138.t1;hmmer;-;Pos:1-63
Scaffold_31	GenomicGFF	gene	9947202	9957260	.	+	.	ID=GENK_139;hmmer;-;Pos:1-65;Note= Superfamily A-1 4/7;
Scaffold_31	GenomicGFF	mRNA	9947202	9957260	.	+	.	ID=GENK_139.t1;Parent=GENK_139;hmmer;-;Pos:1-65
Scaffold_31	GenomicGFF	CDS	9947202	9947280	.	+	0	ID=GENK_139.t1.CDS1;Parent=GENK_139.t1;hmmer;-;Pos:1-65
Scaffold_31	GenomicGFF	CDS	9957138	9957260	.	+	2	ID=GENK_139.t1.CDS2;Parent=GENK_139.t1;hmmer;-;Pos:1-65
Scaffold_31	GenomicGFF	gene	27646191	27646287	.	+	.	ID=GENK_143;hmmer;-;Pos:1-78;Note= Superfamily O1-2;
Scaffold_31	GenomicGFF	mRNA	27646191	27646287	.	+	.	ID=GENK_143.t1;Parent=GENK_143;hmmer;-;Pos:1-78
Scaffold_31	GenomicGFF	CDS	27646191	27646283	.	+	0	ID=GENK_143.t1.CDS1;Parent=GENK_143.t1;hmmer;-;Pos:1-78
Scaffold_663	GenomicGFF	CDS	1037	1171	.	+	2	ID=GENK_143.t1.CDS2;Parent=GENK_143.t1;hmmer;-;Pos:1-78
Scaffold_31	GenomicGFF	gene	31505727	31510473	.	-	.	ID=GENK_144;hmmer;-;Pos:1-60;Note= Superfamily O1-5;
Scaffold_31	GenomicGFF	mRNA	31505727	31510473	.	-	.	ID=GENK_144.t1;Parent=GENK_144;hmmer;-;Pos:1-60
Scaffold_31	AUGUSTUS	stop_codon	31505717	31505719	.	-	0	transcript_id "GENK_144.t1"; gene_id "GENK_144"; supported "False";
Scaffold_31	AUGUSTUS	CDS	31505717	31505829	0.99	-	2	transcript_id "GENK_144.t1"; gene_id "GENK_144"; cds_type "terminal";
Scaffold_31	AUGUSTUS	CDS	31510395	31510470	0.97	-	1	transcript_id "GENK_144.t1"; gene_id "GENK_144"; cds_type "internal";
Scaffold_31	AUGUSTUS	intron	31505830	31510394	0.99	-	2	transcript_id "GENK_144.t1"; gene_id "GENK_144"; supported "True";
Scaffold_31	AUGUSTUS	start_codon	31510468	31510470	.	-	0	transcript_id "GENK_144.t1"; gene_id "GENK_144"; supported "False";
Scaffold_31	GenomicGFF	gene	37050705	37050819	.	+	.	ID=GENK_145;hmmer;-;Pos:1-37;Note= Superfamily O1-1;
Scaffold_31	GenomicGFF	mRNA	37050705	37050819	.	+	.	ID=GENK_145.t1;Parent=GENK_145;hmmer;-;Pos:1-37
Scaffold_31	GenomicGFF	CDS	37050705	37050815	.	+	0	ID=GENK_145.t1.CDS1;Parent=GENK_145.t1;hmmer;-;Pos:1-37
Scaffold_2628	GenomicGFF	CDS	2064	2150	.	-	0	ID=GENK_145.t1.CDS2;Parent=GENK_145.t1;hmmer;-;Pos:1-29
Scaffold_31	GenomicGFF	gene	913614	923328	.	+	.	ID=GENK_130;hmmer;-;Pos:1-112; Note= Con-ikot-ikot 6
Scaffold_31	GenomicGFF	mRNA	913614	923328	.	+	.	ID=GENK_130.t1;Parent=CTX_superfamily_jg1597-jg1596/Conikotikot6g003;hmmer;-;Pos:1-112
Scaffold_31	AUGUSTUS	start_codon	913614	913616	.	+	0	transcript_id "GENK_130.t1"; gene_id "GENK_130"; supported "False";
Scaffold_31	AUGUSTUS	CDS	913614	913686	0.38	+	0	transcript_id "GENK_130.t1"; gene_id "GENK_130"; cds_type "initial";
Scaffold_31	AUGUSTUS	CDS	920088	920216	0.97	+	2	transcript_id "GENK_130.t1"; gene_id "GENK_130"; cds_type "internal";
Scaffold_31	AUGUSTUS	CDS	922746	922871	0.38	+	2	transcript_id "GENK_130.t1"; gene_id "GENK_130"; cds_type "internal";
Scaffold_31	AUGUSTUS	CDS	923318	923328	0.38	+	2	transcript_id "GENK_130.t1"; gene_id "GENK_130"; cds_type "terminal";
Scaffold_31	AUGUSTUS	intron	913687	920087	0.38	+	0	transcript_id "GENK_130.t1"; gene_id "GENK_130"; supported "True";
Scaffold_31	AUGUSTUS	intron	920217	920745	0.97	+	2	transcript_id "GENK_130.t1"; gene_id "GENK_130"; supported "False";
Scaffold_31	AUGUSTUS	intron	922872	923317	0.98	+	2	transcript_id "GENK_130.t1"; gene_id "GENK_130"; supported "True";
Scaffold_31	AUGUSTUS	stop_codon	923326	923328	.	+	0	transcript_id "GENK_130.t1"; gene_id "GENK_130"; supported "False";
Scaffold_31	GenomicGFF	gene	2727373	2749291	.	-	.	ID=GENK_131;hmmer;-;Pos:1-110;Note= Con-ikot-ikot 2;
Scaffold_31	GenomicGFF	mRNA	2727373	2749291	.	-	.	ID=GENK_131.t1;Parent=GENK_131;hmmer;-;Pos:1-110
Scaffold_31	GenomicGFF	CDS	2749205	2749288	.	-	0	ID=GENK_131.t1.CDS1;Parent=GENK_131.t1;hmmer;-;Pos:1-110
Scaffold_31	GenomicGFF	CDS	2730831	2730963	.	-	0	ID=GENK_131.t1.CDS2;Parent=GENK_131.t1;hmmer;-;Pos:1-110
Scaffold_31	GenomicGFF	CDS	2727373	2727487	.	-	2	ID=GENK_131.t1.CDS3;Parent=GENK_131.t1;hmmer;-;Pos:1-110
Scaffold_31	GenomicGFF	gene	4230026	4278469	.	-	.	ID=GENK_132;hmmer;-;Pos:1-106; Note= Con-ikot-ikot 5;
Scaffold_31	GenomicGFF	mRNA	4230026	4278469	.	-	.	ID=GENK_132.t1;Parent=GENK_132;hmmer;-;Pos:1-106
Scaffold_31	AUGUSTUS	stop_codon	4230026	4230028	.	-	0	transcript_id "GENK_132.t1"; gene_id "GENK_132"; supported "False";
Scaffold_31	AUGUSTUS	CDS	4230026	4230036	0.95	-	2	transcript_id "GENK_132.t1.CDS4"; gene_id "GENK_132"; cds_type "terminal";
Scaffold_31	AUGUSTUS	CDS	4234671	4234793	0.95	-	2	transcript_id "GENK_132.t1.CDS3"; gene_id "GENK_132"; cds_type "internal";
Scaffold_31	AUGUSTUS	CDS	4241337	4241444	0.95	-	2	transcript_id "GENK_132.t1.CDS2"; gene_id "GENK_132"; cds_type "internal";
Scaffold_31	AUGUSTUS	CDS	4278391	4278469	0.95	-	2	transcript_id "GENK_132.t1.CDS1"; gene_id "GENK_132"; cds_type "initial";
Scaffold_31	AUGUSTUS	intron	4230037	4234670	0.95	-	2	transcript_id "GENK_132.t1"; gene_id "GENK_132"; supported "True";
Scaffold_31	AUGUSTUS	intron	4234794	4241336	0.95	-	2	transcript_id "GENK_132.t1"; gene_id "GENK_132"; supported "True";
Scaffold_31	AUGUSTUS	intron	4241445	4278390	0.95	-	2	transcript_id "GENK_132.t1"; gene_id "GENK_132"; supported "True";
Scaffold_31	AUGUSTUS	start_codon	4278467	4278469	.	-	0	transcript_id "GENK_132.t1"; gene_id "GENK_132"; supported "False";
Scaffold_31	GenomicGFF	gene	4423294	4430286	.	+	.	ID=GENK_133;hmmer;-;Pos:1-109; Note= Con-ikot-ikot 5;
Scaffold_31	GenomicGFF	mRNA	4423294	4430286	.	+	.	ID=GENK_133.t1;Parent=GENK_133;hmmer;-;Pos:1-109
Scaffold_31	AUGUSTUS	start_codon	4423294	4423296	.	+	0	transcript_id "GENK_133.t1"; gene_id "GENK_133"; supported "False";
Scaffold_31	AUGUSTUS	CDS	4423294	4423372	1	+	2	transcript_id "GENK_133.t1"; gene_id "GENK_133"; cds_type "initial";
Scaffold_31	AUGUSTUS	CDS	4427540	4427647	1	+	2	transcript_id "GENK_133.t1"; gene_id "GENK_133"; cds_type "internal";
Scaffold_31	AUGUSTUS	CDS	4430161	4430286	0.91	+	2	transcript_id "GENK_133.t1"; gene_id "GENK_133"; cds_type "internal";
Scaffold_31	AUGUSTUS	CDS	4436488	4436504	0.91	+	2	transcript_id "GENK_133.t1"; gene_id "GENK_133"; cds_type "terminal";
Scaffold_31	AUGUSTUS	intron	4423373	4427539	1	+	2	transcript_id "GENK_133.t1"; gene_id "GENK_133"; supported "True";
Scaffold_31	AUGUSTUS	intron	4427648	4430160	1	+	2	transcript_id "GENK_133.t1"; gene_id "GENK_133"; supported "True";
Scaffold_31	AUGUSTUS	intron	4430287	4436487	0.91	+	2	transcript_id "GENK_133.t1"; gene_id "GENK_133"; supported "True";
Scaffold_31	AUGUSTUS	stop_codon	4436502	4436504	.	+	0	transcript_id "GENK_133.t1"; gene_id "GENK_133"; supported "False";
Scaffold_31	GenomicGFF	gene	5012822	5044651	.	-	.	ID=GENK_134;hmmer;-;Pos:1-115; Note= Con-ikot-ikot 3;
Scaffold_31	GenomicGFF	mRNA	5012822	5044651	.	-	.	ID=GENK_134.t1;Parent=GENK_134;hmmer;-;Pos:1-115
Scaffold_31	AUGUSTUS	stop_codon	5012822	5012824	.	-	0	transcript_id "GENK_134.t1"; gene_id "GENK_134"; supported "False";
Scaffold_31	AUGUSTUS	CDS	5012822	5012832	1	-	2	transcript_id "GENK_134.t1.CDS4"; gene_id "GENK_134"; cds_type "terminal";
Scaffold_31	AUGUSTUS	CDS	5025050	5025172	1	-	2	transcript_id "GENK_134.t1.CDS3"; gene_id "GENK_134"; cds_type "internal";
Scaffold_31	AUGUSTUS	CDS	5038167	5038289	1	-	2	transcript_id "GENK_134.t1.CDS2"; gene_id "GENK_134"; cds_type "internal";
Scaffold_31	AUGUSTUS	CDS	5004561	5004651	0.98	-	2	transcript_id "GENK_134.t1.CDS1"; gene_id "GENK_134"; cds_type "initial";
Scaffold_31	AUGUSTUS	intron	5012833	5025049	1	-	2	transcript_id "GENK_134.t1"; gene_id "GENK_134"; supported "True";
Scaffold_31	AUGUSTUS	intron	5025173	5038166	1	-	2	transcript_id "GENK_134.t1"; gene_id "GENK_134"; supported "True";
Scaffold_31	AUGUSTUS	intron	5038290	5044560	1	-	2	transcript_id "GENK_134.t1"; gene_id "GENK_134"; supported "True";
Scaffold_31	AUGUSTUS	start_codon	5044649	5044651	.	-	0	transcript_id "GENK_134.t1"; gene_id "GENK_134"; supported "False";
Scaffold_31	GenomicGFF	gene	9196369	9209289	.	-	.	ID=GENK_135;hmmer;-;Pos:1-120; Note= Con-ikot-ikot 4
Scaffold_31	GenomicGFF	mRNA	9196369	9209289	.	-	.	ID=GENK_135.t1;Parent=GENK_135;hmmer;-;Pos:1-120
Scaffold_31	AUGUSTUS	stop_codon	9196369	9196371	.	-	0	transcript_id "GENK_135.t1"; gene_id "GENK_135"; supported "False";
Scaffold_31	AUGUSTUS	CDS	9196369	9196379	0.99	-	2	transcript_id "GENK_135.t1.CDS4"; gene_id "GENK_135"; cds_type "terminal";
Scaffold_31	AUGUSTUS	CDS	9202854	9202991	0.99	-	2	transcript_id "GENK_135.t1.CDS3"; gene_id "GENK_135"; cds_type "internal";
Scaffold_31	AUGUSTUS	CDS	9205166	9205294	1	-	2	transcript_id "GENK_135.t1.CDS2"; gene_id "GENK_135"; cds_type "internal";
Scaffold_31	AUGUSTUS	CDS	9209202	9209286	1	-	2	transcript_id "GENK_135.t1.CDS1"; gene_id "GENK_135"; cds_type "initial";
Scaffold_31	AUGUSTUS	intron	9196380	9202853	0.99	-	2	transcript_id "GENK_135.t1"; gene_id "GENK_135"; supported "True";
Scaffold_31	AUGUSTUS	intron	9202992	9205165	0.99	-	2	transcript_id "GENK_135.t1"; gene_id "GENK_135"; supported "True";
Scaffold_31	AUGUSTUS	intron	9205295	9209201	1	-	2	transcript_id "GENK_135.t1"; gene_id "GENK_135"; supported "True";
Scaffold_31	AUGUSTUS	start_codon	9209284	9209286	.	-	0	transcript_id "GENK_135.t1"; gene_id "GENK_135"; supported "False";
Scaffold_31	GenomicGFF	gene	12165756	12170743	.	-	.	ID=GENK_140;hmmer;-;Pos:1-111;Note= Con-ikot-ikot 3;
Scaffold_31	GenomicGFF	mRNA	12165756	12170743	.	-	.	ID=GENK_140.t1;Parent=GENK_140;hmmer;-;Pos:1-111
Scaffold_31	AUGUSTUS	stop_codon	12165756	12165758	.	-	0	transcript_id "GENK_140.t1"; gene_id "GENK_140"; supported "False";
Scaffold_31	AUGUSTUS	CDS	12165756	12165766	0.85	-	2	transcript_id "GENK_140.t1"; gene_id "GENK_140"; cds_type "terminal";
Scaffold_31	AUGUSTUS	CDS	12166724	12166849	1	-	2	transcript_id "GENK_140.t1"; gene_id "GENK_140"; cds_type "internal";
Scaffold_31	AUGUSTUS	CDS	12169811	12169933	1	-	2	transcript_id "GENK_140.t1.CDS2"; gene_id "GENK_140"; cds_type "internal";
Scaffold_31	AUGUSTUS	CDS	12170656	12170741	0.51	-	0	transcript_id "GENK_140.t1.CDS1"; gene_id "GENK_140"; cds_type "initial";
Scaffold_31	AUGUSTUS	intron	12165767	12166723	0.85	-	2	transcript_id "GENK_140.t1"; gene_id "GENK_140"; supported "True";
Scaffold_31	AUGUSTUS	intron	12166850	12169810	1	-	2	transcript_id "GENK_140.t1"; gene_id "GENK_140"; supported "True";
Scaffold_31	AUGUSTUS	intron	12169934	12170655	1	-	2	transcript_id "GENK_140.t1"; gene_id "GENK_140"; supported "True";
Scaffold_31	AUGUSTUS	start_codon	12170738	12170741	.	-	0	transcript_id "GENK_140.t1"; gene_id "GENK_140"; supported "False";
Scaffold_31	GenomicGFF	gene	12705509	12713766	.	-	.	ID=GENK_141;hmmer;-;Pos:1-117;Note= Con-ikot-ikot 6;
Scaffold_31	GenomicGFF	mRNA	12705509	12713766	.	-	.	ID=GENK_141.t1;Parent=GENK_141;hmmer;-;Pos:1-117
Scaffold_31	AUGUSTUS	CDS	12705509	12705644	0.88	-	2	transcript_id "GENK_141.t1.CDS3"; gene_id "GENK_141"; cds_type "terminal";
Scaffold_31	AUGUSTUS	CDS	12709435	12709566	0.82	-	2	transcript_id "GENK_141.t1.CDS2"; gene_id "GENK_141"; cds_type "internal";
Scaffold_31	AUGUSTUS	CDS	12713679	12713763	0.57	-	0	transcript_id "GENK_141.t1.CDS1"; gene_id "GENK_141"; cds_type "initial";
Scaffold_31	AUGUSTUS	intron	12705645	12709434	0.88	-	2	transcript_id "GENK_141.t1"; gene_id "GENK_141"; supported "False";
Scaffold_31	AUGUSTUS	intron	12709567	12713678	0.82	-	2	transcript_id "GENK_141.t1"; gene_id "GENK_141"; supported "True";
Scaffold_31	AUGUSTUS	start_codon	12713761	12713763	.	-	0	transcript_id "GENK_141.t1"; gene_id "GENK_141"; supported "False";
Scaffold_31	GenomicGFF	gene	12750378	12774870	.	+	.	ID=GENK_142;hmmer;-;Pos:1-158;Note= Con-ikot-ikot 6;
Scaffold_31	GenomicGFF	mRNA	12750378	12774870	.	+	.	ID=GENK_142.t1;Parent=GENK_142;hmmer;-;Pos:1-158
Scaffold_31	AUGUSTUS	start_codon	12750378	12750380	.	+	0	transcript_id "GENK_142.t1"; gene_id "GENK_142"; supported "False";
Scaffold_31	AUGUSTUS	CDS	12750378	12750462	0.7	+	0	transcript_id "GENK_142.t1.CDS1"; gene_id "GENK_142"; cds_type "initial";
Scaffold_31	AUGUSTUS	CDS	12760056	12760184	1	+	2	transcript_id "GENK_142.t1.CDS2"; gene_id "GENK_142"; cds_type "internal";
Scaffold_31	AUGUSTUS	CDS	12762785	12762901	1	+	2	transcript_id "GENK_142.t1.CDS3"; gene_id "GENK_142"; cds_type "internal";
Scaffold_31	AUGUSTUS	CDS	12773366	12773494	1	+	2	transcript_id "GENK_142.t1.CDS4"; gene_id "GENK_142"; cds_type "internal";
Scaffold_31	AUGUSTUS	CDS	12774854	12774870	0.99	+	2	transcript_id "GENK_142.t1.CDS5"; gene_id "GENK_142"; cds_type "terminal";
Scaffold_31	AUGUSTUS	intron	12750463	12760055	0.7	+	0	transcript_id "GENK_142.t1"; gene_id "GENK_142"; supported "True";
Scaffold_31	AUGUSTUS	intron	12760185	12762784	1	+	2	transcript_id "GENK_142.t1"; gene_id "GENK_142"; supported "True";
Scaffold_31	AUGUSTUS	intron	12762902	12773365	1	+	2	transcript_id "GENK_142.t1"; gene_id "GENK_142"; supported "True";
Scaffold_31	AUGUSTUS	intron	12773495	12774853	1	+	2	transcript_id "GENK_142.t1"; gene_id "GENK_142"; supported "True";
Scaffold_31	AUGUSTUS	stop_codon	12774868	12774870	.	+	0	transcript_id "GENK_142.t1"; gene_id "GENK_142"; supported "False";
Scaffold_32	GenomicGFF	gene	42088458	42100270	.	-	.	ID=GENK_147;hmmer;-;Pos:1-115;Note= Conkunitzin 5
Scaffold_32	GenomicGFF	mRNA	42088458	42100270	.	-	.	ID=GENK_147.t1;Parent=GENK_147;hmmer;-;Pos:1-115
Scaffold_32	AUGUSTUS	stop_codon	42088458	42088460	.	-	0	transcript_id "GENK_147.t1"; gene_id "GENK_147"; supported "False";
Scaffold_32	AUGUSTUS	CDS	42088458	42088642	1	-	2	transcript_id "GENK_147.t1"; gene_id "GENK_147"; cds_type "terminal";
Scaffold_32	AUGUSTUS	CDS	42091800	42091875	1	-	0	transcript_id "GENK_147.t1"; gene_id "GENK_147"; cds_type "internal";
Scaffold_32	AUGUSTUS	CDS	42092593	42092634	1	-	0	transcript_id "GENK_147.t1"; gene_id "GENK_147"; cds_type "internal";
Scaffold_32	AUGUSTUS	CDS	42100226	42100270	1	-	0	transcript_id "GENK_147.t1"; gene_id "GENK_147"; cds_type "initial";
Scaffold_32	AUGUSTUS	intron	42088643	42091799	1	-	2	transcript_id "GENK_147.t1"; gene_id "GENK_147"; supported "True";
Scaffold_32	AUGUSTUS	intron	42091876	42092592	1	-	0	transcript_id "GENK_147.t1"; gene_id "GENK_147"; supported "True";
Scaffold_32	AUGUSTUS	intron	42092635	42100225	1	-	0	transcript_id "GENK_147.t1"; gene_id "GENK_147"; supported "True";
Scaffold_32	AUGUSTUS	start_codon	42100268	42100270	.	-	0	transcript_id "GENK_147.t1"; gene_id "GENK_147"; supported "False";
Scaffold_32	GenomicGFF	gene	37340613	37347605	.	-	.	ID=GENK_146;hmmer;-;Pos:1-77;Note= Superfamily H-2a;
Scaffold_32	GenomicGFF	mRNA	37340613	37347605	.	-	.	ID=GENK_146.t1;Parent=GENK_146;hmmer;-;Pos:1-77
Scaffold_32	AUGUSTUS	stop_codon	37340613	37340615	.	-	0	transcript_id "GENK_146.t1"; gene_id "GENK_146"; supported "False";
Scaffold_32	AUGUSTUS	CDS	37340613	37340698	0.93	-	2	transcript_id "GENK_146.t1"; gene_id "GENK_146"; cds_type "terminal";
Scaffold_32	AUGUSTUS	CDS	37342784	37342859	1	-	0	transcript_id "GENK_146.t1"; gene_id "GENK_146"; cds_type "internal";
Scaffold_32	AUGUSTUS	CDS	37347534	37347605	0.41	-	0	transcript_id "GENK_146.t1"; gene_id "GENK_146"; cds_type "initial";
Scaffold_32	AUGUSTUS	intron	37340699	37342783	0.93	-	2	transcript_id "GENK_146.t1"; gene_id "GENK_146"; supported "True";
Scaffold_32	AUGUSTUS	intron	37342860	37347533	1	-	0	transcript_id "GENK_146.t1"; gene_id "GENK_146"; supported "True";
Scaffold_32	AUGUSTUS	start_codon	37347603	37347605	.	-	0	transcript_id "GENK_146.t1"; gene_id "GENK_146"; supported "False";
Scaffold_33	AUGUSTUS	gene	4190680	4197680	.	+	0	transcript_id "GENK_148.t1"; gene_id "jg127816"; supported "False";Note= Superfamily T-3 without framework;
Scaffold_33	AUGUSTUS	mRNA	4190680	4197680	.	+	0	transcript_id "GENK_148.t1"; gene_id "jg127816"; supported "False";
Scaffold_33	AUGUSTUS	start_codon	4190680	4190682	.	+	0	transcript_id "GENK_148.t1"; gene_id "jg127816"; supported "False";
Scaffold_33	AUGUSTUS	CDS	4190680	4190743	1	+	1	transcript_id "GENK_148.t1.CDS1"; gene_id "jg127816"; cds_type "initial";
Scaffold_33	AUGUSTUS	CDS	4194790	4194834	1	+	2	transcript_id "GENK_148.t1.CDS2"; gene_id "jg127816"; cds_type "internal";
Scaffold_33	AUGUSTUS	CDS	4197594	4197677	1	+	2	transcript_id "GENK_148.t1.CDS3"; gene_id "jg127816"; cds_type "terminal";
Scaffold_33	AUGUSTUS	intron	4190744	4194789	1	+	1	transcript_id "GENK_148.t1"; gene_id "jg127816"; supported "True";
Scaffold_33	AUGUSTUS	intron	4194835	4197593	1	+	2	transcript_id "GENK_148.t1"; gene_id "jg127816"; supported "True";
Scaffold_33	AUGUSTUS	stop_codon	4197677	4197679	.	+	0	transcript_id "GENK_148.t1"; gene_id "jg127816"; supported "False";
Scaffold_33	AUGUSTUS	gene	27313300	27320117	.	+	0	transcript_id "GENK_149.t1"; gene_id "GENK_149"; supported "False";Note= Superfamily T-2;
Scaffold_33	AUGUSTUS	mRNA	27313300	27320117	.	+	0	transcript_id "GENK_149.t1"; gene_id "GENK_149"; supported "False";
Scaffold_33	AUGUSTUS	start_codon	27313300	27313302	.	+	0	transcript_id "GENK_149.t1"; gene_id "GENK_149"; supported "False";
Scaffold_33	AUGUSTUS	CDS	27313300	27313363	1	+	0	transcript_id "GENK_149.t1.CDS1"; gene_id "GENK_149"; cds_type "initial";
Scaffold_33	AUGUSTUS	CDS	27314423	27314467	1	+	2	transcript_id "GENK_149.t1.CDS2"; gene_id "GENK_149"; cds_type "internal";
Scaffold_33	AUGUSTUS	CDS	27318364	27318437	1	+	2	transcript_id "GENK_149.t1.CDS3"; gene_id "GENK_149"; cds_type "internal";
Scaffold_33	AUGUSTUS	CDS	27320097	27320117	1	+	0	transcript_id "GENK_149.t1.CDS4"; gene_id "GENK_149"; cds_type "terminal";
Scaffold_33	AUGUSTUS	intron	27313364	27314422	1	+	0	transcript_id "GENK_149.t1"; gene_id "GENK_149"; supported "True";
Scaffold_33	AUGUSTUS	intron	27314468	27318363	1	+	2	transcript_id "GENK_149.t1"; gene_id "GENK_149"; supported "True";
Scaffold_33	AUGUSTUS	intron	27318438	27320096	1	+	2	transcript_id "GENK_149.t1"; gene_id "GENK_149"; supported "True";
Scaffold_33	AUGUSTUS	stop_codon	27320115	27320117	.	+	0	transcript_id "GENK_149.t1"; gene_id "GENK_149"; supported "False";
Scaffold_33	AUGUSTUS	gene	42080802	42094117	.	+	0	transcript_id "GENK_152.t1"; gene_id "GENK_152"; supported "False";Note= Superfamily T-2 without framework;
Scaffold_33	AUGUSTUS	mRNA	42080802	42094117	.	+	0	transcript_id "GENK_152.t1"; gene_id "GENK_152"; supported "False";
Scaffold_33	AUGUSTUS	start_codon	42080802	42080804	.	+	0	transcript_id "GENK_152.t1"; gene_id "GENK_152"; supported "False";
Scaffold_33	AUGUSTUS	CDS	42080802	42080865	0.62	+	0	transcript_id "GENK_152.t1.CDS1"; gene_id "GENK_152"; cds_type "initial";
Scaffold_33	AUGUSTUS	CDS	42092059	42092103	1	+	2	transcript_id "GENK_152.t1.CDS2"; gene_id "GENK_152"; cds_type "internal";
Scaffold_33	AUGUSTUS	CDS	42094032	42094114	1	+	2	transcript_id "GENK_152.t1.CDS3"; gene_id "GENK_152"; cds_type "internal";
Scaffold_33	AUGUSTUS	intron	42080866	42092058	1	+	2	transcript_id "GENK_152.t1"; gene_id "GENK_152"; supported "True";
Scaffold_33	AUGUSTUS	intron	42092104	42094031	1	+	2	transcript_id "GENK_152.t1"; gene_id "GENK_152"; supported "True";
Scaffold_33	AUGUSTUS	stop_codon	42094114	42094117	.	+	0	transcript_id "GENK_152.t1"; gene_id "GENK_152"; supported "False";
Scaffold_33	GenomicGFF	gene	38225637	38232280	.	+	.	ID=GENK_150;hmmer;-;Pos:1-29; Note=Superfamily O3-2;
Scaffold_33	GenomicGFF	mRNA	38225637	38232280	.	+	.	ID=GENK_150.t1;Parent=GENK_150;hmmer;-;Pos:1-29
Scaffold_33	AUGUSTUS	start_codon	38225637	38225639	.	+	0	transcript_id "GENK_150.t1"; gene_id "GENK_150"; supported "False";
Scaffold_33	AUGUSTUS	CDS	38225637	38225694	0.88	+	0	transcript_id "GENK_150.t1.CDS1"; gene_id "GENK_150"; cds_type "initial";
Scaffold_33	AUGUSTUS	CDS	38227049	38227086	0.95	+	2	transcript_id "GENK_150.t1.CDS2"; gene_id "GENK_150"; cds_type "internal";
Scaffold_33	AUGUSTUS	CDS	38232190	38232276	0.58	+	0	transcript_id "GENK_150.t1.CDS3"; gene_id "GENK_150"; cds_type "terminal";
Scaffold_33	AUGUSTUS	intron	38225695	38227048	0.88	+	0	transcript_id "GENK_150.t1"; gene_id "GENK_150"; supported "True";
Scaffold_33	AUGUSTUS	intron	38227087	38232189	0.95	+	2	transcript_id "GENK_150.t1"; gene_id "GENK_150"; supported "False";
Scaffold_33	AUGUSTUS	stop_codon	38232278	38232280	.	+	0	transcript_id "GENK_150.t1"; gene_id "GENK_150"; supported "False";
Scaffold_33	GenomicGFF	gene	39135355	39145049	.	-	.	ID=GENK_151;hmmer;-;Pos:1-77;Note= Cver superfaily 03;
Scaffold_33	GenomicGFF	mRNA	39135355	39145049	.	-	.	ID=GENK_151.t1;Parent=GENK_151;hmmer;-;Pos:1-77
Scaffold_33	GenomicGFF	CDS	39144928	39145046	.	-	0	ID=GENK_151.t1.CDS1;Parent=GENK_151.t1;hmmer;-;Pos:1-77
Scaffold_33	GenomicGFF	CDS	39135355	39135466	.	-	1	ID=GENK_151.t1.CDS2;Parent=GENK_151.t1;hmmer;-;Pos:1-77
Scaffold_33	GenomicGFF	gene	42264676	42283441	.	+	.	ID=GENK_153;hmmer;-;Pos:1-21;Note= SUperfamily O3 without framework;
Scaffold_33	GenomicGFF	mRNA	42264676	42283441	.	+	.	ID=GENK_153.t1;Parent=GENK_153;hmmer;-;Pos:1-21
Scaffold_33	GenomicGFF	CDS	42264676	42264738	.	+	0	ID=GENK_153.t1.CDS1;Parent=GENK_153.t1;hmmer;-;Pos:1-21
Scaffold_33	GenomicGFF	CDS	42283369	42283437	.	+	0	ID=GENK_153.t1.CDS2;Parent=GENK_153.t1;hmmer;-;Pos:1-33
Scaffold_34	AnnotGFF	gene	37151592	37152049	.	+	.	ID=GENK_154;hmmer;-;Pos:1-67;Note= Thioredoxin domain-containing protein 5 (Txndc5);
Scaffold_34	AnnotGFF	mRNA	37151592	37152049	.	+	.	ID=GENK_154-RA;Parent=GENK_154;hmmer;-;Pos:1-67
Scaffold_34	AnnotGFF	CDS	37151592	37151646	.	+	0	ID=GENK_154-RA:cds;Parent=GENK_154-RA;hmmer;-;Pos:1-67
Scaffold_34	AnnotGFF	CDS	37151903	37152047	.	+	2	ID=GENK_154-RA:cds;Parent=GENK_154-RA;hmmer;-;Pos:1-67
Scaffold_34	AnnotGFF	gene	37159122	37159239	.	+	.	ID=GENK_155;hmmer;-;Pos:81-168;Note= Thioredoxin domain-containing protein 5 (Txndc5);
Scaffold_34	AnnotGFF	mRNA	37159122	37159239	.	+	.	ID=GENK_155-RA;Parent=GENK_155;hmmer;-;Pos:81-168
Scaffold_34	AUGUSTUS	start_codon	37155385	37155387	.	+	0	transcript_id "GENK_155.t1"; gene_id "GENK_155"; supported "False";
Scaffold_34	AUGUSTUS	CDS	37155385	37155552	0.96	+	0	transcript_id "GENK_155.t1"; gene_id "GENK_155"; cds_type "initial";
Scaffold_34	AUGUSTUS	CDS	37159017	37159232	1	+	0	transcript_id "GENK_155.t1"; gene_id "GENK_155"; cds_type "internal";
Scaffold_34	AUGUSTUS	CDS	37161475	37161557	0.95	+	0	transcript_id "GENK_155.t1"; gene_id "GENK_155"; cds_type "internal";
Scaffold_34	AUGUSTUS	CDS	37162566	37162605	0.94	+	1	transcript_id "GENK_155.t1"; gene_id "GENK_155"; cds_type "terminal";
Scaffold_34	AUGUSTUS	intron	37155553	37159016	0.96	+	0	transcript_id "GENK_155.t1"; gene_id "GENK_155"; supported "True";
Scaffold_34	AUGUSTUS	intron	37159233	37161474	1	+	0	transcript_id "GENK_155.t1"; gene_id "GENK_155"; supported "True";
Scaffold_34	AUGUSTUS	intron	37161558	37162565	0.95	+	0	transcript_id "GENK_155.t1"; gene_id "GENK_155"; supported "True";
Scaffold_34	AUGUSTUS	stop_codon	37162603	37162605	.	+	0	transcript_id "GENK_155.t1"; gene_id "GENK_155"; supported "False";
Scaffold_35	GenomicGFF	gene	11684292	11694564	.	+	.	ID=GENK_156;hmmer;-;Pos:1-83;Note= Superfamily O1-3;
Scaffold_35	GenomicGFF	mRNA	11684292	11694564	.	+	.	ID=GENK_156;Parent=GENK_156;hmmer;-;Pos:1-83
Scaffold_35	GenomicGFF	CDS	11684292	11684371	.	+	0	ID=GENK_156.CDS1;Parent=GENK_156;hmmer;-;Pos:1-83
Scaffold_35	GenomicGFF	CDS	11694464	11694563	.	+	1	ID=GENK_156.CDS2;Parent=GENK_156;hmmer;-;Pos:1-83
###
Scaffold_10623	AUGUSTUS	start_codon	1906	1908	.	+	0	transcript_id "jg122785.t1"; gene_id "jg122785"; supported "False"; Note= Insulin Related Peptide 2
Scaffold_10623	AUGUSTUS	CDS	1906	2071	1	+	0	transcript_id "jg122785.t1"; gene_id "jg122785"; cds_type "initial";
Scaffold_10623	AUGUSTUS	CDS	5621	5742	0.79	+	2	transcript_id "jg122785.t1"; gene_id "jg122785"; cds_type "unknown";
Scaffold_10623	AUGUSTUS	intron	2072	5620	1	+	0	transcript_id "jg122785.t1"; gene_id "jg122785"; supported "True";
