# Supplementary material for: Comparative analysis of venom genes in the chromosome-level genomes of two closely related cone snails
Source: BMC Genomics. 2026 Mar 18;27:409. doi: 10.1186/s12864-026-12745-4 (PMC13112664; doi:10.1186/s12864-026-12745-4)
Supplement: Supplementary file 1 — Supplementary Material 1. [file 12864_2026_12745_MOESM1_ESM.zip › SupplMattNew/Supp Table S7.xlsx]

## Sheet: Summary
Supplementary Table S2. Summary of venom gland transcriptomes reported from different cone snail species. Number of conotoxin precursor transcripts and gene superfamilies identified in each species based on published transcriptomic datasets and this study.
Species	No. Of transcripts	No. Of gene superfamilies	Source
Africonus antoniomonteroi	159	47	Abalde et al., 2020
Africonus boavistensis	168	45	Abalde et al., 2020
Africonus cuneolus	154	47	Abalde et al., 2020
Africonus galeao	151	44	Abalde et al., 2020
Africonus grahami	156	49	Abalde et al., 2020
Africonus infinitus	167	44	Abalde et al., 2020
Africonus maioensis	214	53	Abalde et al., 2020
Africonus miruchae	136	39	Abalde et al., 2020
Africonus raulsilvai	183	50	Abalde et al., 2020
Africonus verdensis	197	49	Abalde et al., 2020
Calamiconus quercinus	133	34	Gao et al., 2018
Chelyconus ermineus	378	33	Abalde et al., 2018
Conasprella rolani	103	36	Taguchi et al., 2024
Conus caracteristicus	118	22	Yao et al., 2019
Conus generalis	61	22	Yao et al., 2019
Cylinder ammiralis	242	35	Abalde et al., 2021
Cylinder gloriamaris	108	31	Robinson et al., 2017
Cylinder textile	163	33	Koch et al., 2025
Cylinder victoriae	113	20	Robinson et al., 2014b
Dendroconus betulinus	215	23	Peng et al., 2016
Elisaconus litteratus	128	22	Li et al., 2020
Gastridium tulipa	764	18	Dutt et al. 2019
Kalloconus canariensis	586	56	This work
Kalloconus trochulus	141	41	Abalde et al., 2020
Kioconus tribblei	136	30	Barghi et al., 2015
Lautoconus ventricosus	289	54	Pardos-Blas et al., 2021
Lindaconus spurius	55	12	Bustillos et al., 2021
Pionoconus consors	168	23	Andreson et al., 2019
Pionoconus magus	275	53	Pardos-Blas et al., 2019
Pionoconus striatus	428	13	Liao et al., 2022
Rhombiconus imperialis	267	19	Jin et al., 2019
Turriconus andremenezi	196	25	Li et al., 2017
Turriconus praecellens	250	29	Li et al., 2017
Varioconus guanche	195	52	Abalde et al., 2020
Varioconus mercator	221	52	Abalde et al., 2020
Varioconus reticulatus	108	40	Abalde et al., 2020
Virroconus ebraeus	1275	60	Pardos-Blas et al., 2022
Virroconus judaeus	1631	60	Pardos-Blas et al., 2022
