# Supplementary material for: Comparative analysis of venom genes in the chromosome-level genomes of two closely related cone snails
Source: BMC Genomics. 2026 Mar 18;27:409. doi: 10.1186/s12864-026-12745-4 (PMC13112664; doi:10.1186/s12864-026-12745-4)
Supplement: Supplementary file 1 — Supplementary Material 1. [file 12864_2026_12745_MOESM1_ESM.zip › SupplMattNew/Supp Table S1 new.xlsx]

## Sheet: RNA-seq
Supplementary Table S1. Sequencing and assembly statistics of the three specimens of K. canariensis analyzed in this work.
Sample Name	SRA Number	Clean Reads	Transcripts	BUSCO (metazoa_odb10; n=954)
TF36A	pending	29223134	460795	C:60.1%[S:36.4%,D:23.7%],F:28.1%,M:11.8%
TF39A	pending	32682912	212273	C:78.3% [S:57.7%, D:20.6%],F:11.1%,M:10.6%
TF42A	pending	32682912	707446	C:53.0% [S:31.9%, D:21.1%],F:32.1%,M:14.9%
