# Supplementary material for: Comparative analysis of venom genes in the chromosome-level genomes of two closely related cone snails
Source: BMC Genomics. 2026 Mar 18;27:409. doi: 10.1186/s12864-026-12745-4 (PMC13112664; doi:10.1186/s12864-026-12745-4)
Supplement: Supplementary file 1 — Supplementary Material 1. [file 12864_2026_12745_MOESM1_ESM.zip › SupplMattNew/Supp Table S6 New.xlsx]

## Sheet: STATS
Supplementary Table S6. Comparative analysis of venom gene regions between K. canariensis and L. ventricosus. (worksheet 1) Summary of sequence alignment metrics for flanking regions between both species. (worksheets 2 and 3) Genomic regions (±200 kb) containing venom genes that are present in one species but absent in the other, showing mean percent identity and aligned length percentage. Region…
		K. canariensis		L. ventricosus
Category	Threshold	No. of Regions	Percentage	No. of Regions	Percentage
Total Analysis	Total identified regions	51	1	191	1
Identity	pident<70%	0	0	2	0.0105
	pident>70%	47	0.9216	183	0.9581
	pident>80%	47	0.9216	183	0.9581
	pident>90%	17	0.3333	19	0.0995
	Not available (N/A)	4	0.0784	6	0.0314
Coverage	coverage>40%	34	0.6667	119	0.623
	coverage>50%	28	0.549	104	0.5445
	coverage>60%	20	0.3922	69	0.3613
	coverage>70%	19	0.3725	23	0.1204
Combined	pident>70% AND coverage>50%	28	0.549	104	0.5445
	pident>80% AND coverage>50%	28	0.549	104	0.5445
	pident>90% AND coverage>50%	8	0.1569	13	0.0681

## Sheet: KCAN_REGIONS
Supplementary Table S6. Comparative analysis of venom gene regions between K. canariensis and L. ventricosus. (worksheet 1) Summary of sequence alignment metrics for flanking regions between both species. (worksheets 2 and 3) Genomic regions (±200 kb) containing venom genes that are present in one species but absent in the other, showing mean percent identity and aligned length percentage. Region…
REGION ID	MEAN PERCENT IDENTITY (%)	ALIGNED LENGTH	ALIGNED LENGTH PERCENTAJE	±200000 base pair	KALLOCONUS CANARIENSIS					LAUTOCONUS VENTRICOSUS
				GENE SUPERFAMILY	REGION COORDINATES	GENE_ID	CHR	GENE START	GENE END	REGION COORDINATES	GENE ID	CHR	GENE START	GENE END
	0.9245	227	0.0006	Pmag04	74368855-74768984	GENK_002	1	74568855	74568984	74995318-74995446	-	11	-	-	1
	0.8667	197786	0.4945	Thioredoxin domain-containing protein 15	77142272-77548375	GENK_003	1	77342272	77348375	179853668-179970919	-	1	-	-	1
	0.8463	179610	0.449	Cerm17	1844852-2246021	GENK_004	2	2044852	2046021	137555769-137815973	-	2	-	-	1
	0.9101	197050	0.4926	Pmag04	39162470-39562840	GENK_005	2	39362470	39362840	2640765-2826256	-	3	-	-	1
1	89.1675	336227	0.8406	Insulin-like growth factor binding protein 1	73864154-74282926	GENK_008	3	74064154	74082926	27027902-27342964	-	3	-	-	1
1	0.8754	352306	0.8808	Con-ikot-ikot 4	17012925-17426803	GENK_009	4	17212925	17226803	16626983-17099451	-	2	-	-	1
1	81.6932	300084	0.7521	I1-3	48856254-49264895	GENK_013	4	49056254	49064895	90388497-90773523	-	5	-	-	1
1	0.9568	358588	0.8965	Proteasome subunit alpha type 6-like	79673157-80081445	GENK_014	4	79873157	79881445	81388021-81715395	-	4	-	-	1
1	0.8996	390832	0.9771	M-1	66787518-67190728	GENK_030	5	66987518	66990728	68796666-69218365	-	1	-	-	1
1	0.8665	392895	0.9822	Thioredoxin peroxidase 2	84698741-85112576	GENK_034	6	84898741	84912576	91941705-92320578	-	4	-	-	1
1	0.887	346017	0.865	Sodium- and chloride-dependent glycine transporter 2 (GlyT2)	12966786-13388122	GENK_035	7	13166786	13188122	17155615-17527309	-	7	-	-	1
1	0.8634	330415	0.826	Sodium- and Chloride-dependent GABA transporter 2-like	20755222-21209151	GENK_038	7	20955222	21009151	11437008-11785048	-	30	-	-	1
	-	-	-	Sodium- and Chloride-dependent taurine transporter-like (TAUT2)	20859223-21316647	GENK_039	7	21059223	21116647	-	-	-	-	-	1
	0.9302	3006	0.0075	Cerm17	40328108-40728399	GENK_042	8	40528108	40528399	11444398-11446688	-	20	-	-	1
	0.9029	145988	0.365	Proteasome subunit alpha type-4	5766472-6184678	GENK_043	9	5966472	5984678	2838714-2996554	-	23	-	-	1
	-	-	-	M-3b	28077693-28479109	GENK_044	9	28277693	28279109	-	-	-	-	-	1
	0.9578	920	0.0023	Cerm 17	28798981-29199289	GENK_045	9	28998981	28999289	46017290-46017593	-	20	-	-	1
	0.9136	114408	0.2862	Pmag04	40627264-41028433	GENK_048	10	40827264	40828433	54379551-54539444	-	11	-	-	1
	0.956	31820	0.0796	Pmag04	33812853-34213045	GENK_051	11	34012853	34013045	79962294-79995445	-	3	-	-	1
1	0.9134	335000	0.8375	Conkunitzin 10	79310696-79718249	GENK_054	11	79510696	79518249	93646896-93972222	-	13	-	-	1
1	0.9452	235064	0.5876	Peroxiredoxin-2-like	83332781-83745372	GENK_055	11	83532781	83545372	96976597-97211661	-	13	-	-	1
1	0.8661	265017	0.6625	Syntaxin-16	51665960-52079948	GENK_056	12	51865960	51879948	61440574-61661621	-	15	-	-	1
	0.8982	96188	0.2405	Syntaxin-7	13430926-13850990	GENK_060	13	13630926	13650990	2040844-2122537	-	12	-	-	1
1	0.8842	342858	0.8571	I1-2	57938704-58368188	GENK_061	13	58138704	58168188	53042452-53360677	-	12	-	-	1
	-	-	-	Syntaxin-like	70831793-71232689	GENK_064	13	71031793	71032689	-	-	-	-	-	1
1	0.8867	219400	0.5485	Conkunitzin 10	10165864-10568202	GENK_065	14	10365864	10368202	10881008-11085110	-	16	-	-	1
	0.8951	10326	0.0258	B2	48967545-49380049	GENK_069	14	49167545	49180049	63214252-63226806	-	4	-	-	1
1	0.8953	302157	0.7554	Proteasome subunit alpha type-1-like	66472229-66889083	GENK_072	14	66672229	66689083	16717189-17022884	-	16	-	-	1
1	0.8934	224001	0.56	Conkunitzin 9	7384941-7785903	GENK_080	18	7584941	7585903	78451598-78687059	-	17	-	-	1
1	0.9476	228000	0.57	Conkunitzin 3	18608991-19009222	GENK_081	18	18808991	18809222	66368010-66567782	-	17	-	-	1
	0.8704	198030	0.4951	Pmag04	50505593-50907559	GENK_083	19	50705593	50707559	6818582-6967933	-	19	-	-	1
1	0.8976	390116	0.9753	Zinc metalloproteinase	62748588-63184400	GENK_084	19	62948588	62984400	11918521-12307637	-	19	-	-	1
1	0.862	346433	0.8661	Conkunitzin 4	32240774-32653434	GENK_092	20	32440774	32453434	10141053-10505643	-	20	-	-	1
1	0.906	300370	0.7501	O1-6	41488510-41903777	GENK_097	20	41688510	41703777	9912846-19251496	-	20	-	-	1
1	0.8689	378360	0.9459	O1-2	52026499-52446542	GENK_099	20	52226499	52246542	32221006-32568854	-	20	-	-	1
	0.8536	182557	0.4564	Pmag01	56426864-56834977	GENK_102	20	56626864	56634977	3264138-3546913	-	3	-	-	1
1	0.9125	312524	0.7813	PPCTIL-3	15619523-16031379	GENK_104	22	15819523	15831379	1456712-1765193	-	13	-	-	1
1	0.8443	200024	0.5001	Peroxiredoxin 6	16627843-17042421	GENK_105	22	16827843	16842421	98340009-98547791	-	24	-	-	1
	0.8699	48716	0.1218	O1-1	18486061-18898436	GENK_106	22	18686061	18698436	5983583-6023673	-	25	-	-	1
	0.897	950	0.0024	Conkunitzin 4	20129547-20530736	GENK_107	22	20329547	20330736	61572552-61573798	-	24	-	-	1
	0.9049	619	0.0015	Rimp01	38437999-38842803	GENK_109	23	38637999	38642803	26205992-26206590	-	33	-	-	1
1	0.8662	301661	0.7542	PPCTI FKBP-like	22447785-22867165	GENK_111	24	22647785	22667165	2731795-3130565	-	22	-	-	1
1	0.9255	281534	0.7038	Sodium- and chloride-dependent glycine transporter 2	23650104-24091170	GENK_112	24	23850104	23891170	2125127-2442298	-	22	-	-	1
1	0.8375	231288	0.5782	Con-ikot-ikot 2	2527373-2949291	GENK_131	31	2727373	2749291	1072289-1290859	-	5	-	-	1
1	0.8953	205466	0.5137	Con-ikot-ikot 5	4030026-4478469	GENK_132	31	4230026	4278469	407656-757698	-	31	-	-	1
	0.9406	185657	0.4641	Con-ikot-ikot 5	4223294-4636504	GENK_133	31	4423294	4436504	4808237-5147522	-	7	-	-	1
	0.8121	5614	0.014	O1-5	31305727-31710473	GENK_144	31	31505727	31510473	66274470-66404370	-	20	-	-	1
	-	-	-	O1-1	36850705-37250819	GENK_145	31	37050705	37050819	-	-	-	-	-	1
1	0.9067	204512	0.5113	Thioredoxin domain-containing protein 5	36951592-37352049	GENK_154	34	37151592	37152049	26205206-26405716	-	35	-	-	1
1	0.8858	340194	0.8505	Thioredoxin domain-containing protein 5	36955385-37362605	GENK_155	34	37155385	37162605	38281880-38603069	-	35	-	-	1
	0.8075	123945	0.3099	Insulin-related peptide 4	36481481-36897218	GENK_169	28	36681481	36697218	41144016-41544082	-	29	-	-	1
28	Flanked regions with pident>80% and coverage>50%														51
7	Flanked regions in non-homologous pseudochromosomes
21	Flanked regions in homologous pseudochromosomes

## Sheet: LVEN_REGIONS
Supplementary Table S6. Comparative analysis of venom gene regions between K. canariensis and L. ventricosus. (worksheet 1) Summary of sequence alignment metrics for flanking regions between both species. (worksheets 2 and 3) Genomic regions (±200 kb) containing venom genes that are present in one species but absent in the other, showing mean percent identity and aligned length percentage. Region…
REGION ID	MEAN PERCENT IDENTITY (%)	ALIGNED LENGTH	ALIGNED LENGTH PERCENTAJE	±200000 base pair	KALLOCONUS CANARIENSIS					LAUTOCONUS VENTRICOSUS
				GENE SUPERFAMILY	REGION COORDINATES	GENE_ID	CHR	GENE START	GENE END	REGION COORDINATES	GENE ID	CHR	GENE START	GENE END
1	0.8961	290864	0.7272	Cerm 08	131543-397055	-	1	-	-	52951190-53374177	GENM_003	1	53151190	53174177	1
1	0.9028	244239	0.6106	Cerm 08	133815-396403	-	1	-	-	53001508-53401577	GENM_004	1	53201508	53201577	1
1	0.90223	382741	0.9569	Cerm 08	142655-418873	-	1	-	-	53061976-53497976	GENM_005	1	53261976	53297976	1
1	0.8911	264933	0.6623	PDI-A2	3450213-6787050	-	1	-	-	129819197-130263075	GENM_006	1	130019197	130063075	1
1	0.8755	255985	0.6399	T-1	77546163-77824879	-	1	-	-	133645072-134054352	GENM_007	1	133845072	133854352	1
	0.8765	135593	0.339	T-1	77641860-77824879	-	1	-	-	133706326-134110557	GENM_008	1	133906326	133910557	1
	0.9086	5892	0.0001	Peptidyl prolyl cis trans isomerase A	78707855-78713669	-	2	-	-	58612906-59029794	GENM_010	2	58812906	58829794	1
1	0.9041	254026	0.6351	Peptidyl prolyl cis trans isomerase A	77961525-78215551	-	2	-	-	58776879-59181505	GENM_011	2	58976879	58981505	1
1	0.9004	254026	0.6351	Peptidyl prolyl cis trans isomerase A	77961525-78215551	-	2	-	-	58922494-59343283	GENM_012	2	59122494	59143283	1
	0.8858	187896	0.4697	PDI-A2	354377-542273	-	2	-	-	117300297-117729278	GENM_013	2	117500297	117529278	1
	0.8846	187896	0.4697	PDI-A2	354377-542273	-	2	-	-	117352643-117790038	GENM_014	2	117552643	117590038	1
	0.8826	143384	0.3585	H-2b	114792218-114954752	-	3	-	-	64177046-64593241	GENM_019	3	64377046	64393241	1
1	0.9032	311160	0.7779	Lysozyme	110804405-111056554	-	3	-	-	95248579-95680689	GENM_020	3	95448579	95480689	1
1	0.9013	281360	0.7034	Cerm 06	118317471-118642302	-	3	-	-	115555443-115962076	GENM_024	3	115755443	115762076	1
1	0.8656	253077	0.6326	D	110804376-111056582	-	3	-	-	135657546-136087493	GENM_025	3	135857546	135887493	1
1	0.8668	248766	0.6219	D	110804376-111056582	-	3	-	-	135692993-136118733	GENM_026	3	135892993	135918733	1
1	0.8666	260828	0.6521	D	110804376-111056582	-	3	-	-	135742703-136178382	GENM_027	3	135942703	135978382	1
	0.9008	156861	0.3921	O2-WF (Contryphan)	35592257-35765478		4	-	-	11164628-11646785	GENM_039	5	11364628	11446785	1
	0.8939	122046	0.3051	O2-WF (Contryphan)	35592257-35765478	-	4	-	-	11457321-11867214	GENM_041	5	11657321	11667214	1
	0.8962	142187	0.3555	O2-WF (Contryphan)	35592257-35765478	-	4	-	-	11526072-11963316	GENM_042	5	11726072	11763316	1
	0.8872	124900	0.3123	O2-WF (Contryphan)	35592257-35765478	-	4	-	-	11615202-12029972	GENM_043	5	11815202	11829972	1
1	0.8913	235067	0.5877	C (Contulakin-G)	36224481-36357425		4	-	-	15616117-16036321	GENM_045	5	15816117	15836321	1
	0.8799	145966	0.3649	M-1	42072216-42240097		4	-	-	19693425-20100835	GENM_047	5	19893425	19900835	1
	0.8799	145966	0.3649	M-1	42072216-42240097	-	4	-	-	19707302-20119443	GENM_048	5	19907302	19919443	1
1	0.8839	202793	0.507	M-2	42072216-42240097	-	4	-	-	19936864-20358776	GENM_050	5	20136864	20158776	1
1	0.8749	261048	0.6526	M-8	79370652-79600865	-	5	-	-	36032680-36438878	GENM_051	5	36232680	36238878	1
1	0.8873	290762	0.7269	Rimp 03	80977830-81268976	-	5	-	-	52321121-52730424	GENM_056	5	52521121	52530424	1
1	0.8674	271539	0.6784	M-3a	91894619-92196547	-	5	-	-	67981595-68390205	GENM_057	5	68181595	68190205	1
1	0.8648	329590	0.824	M-3a	91900190-92221219	-	5	-	-	68057243-68500141	GENM_058	5	68257243	68300141	1
1	0.8718	303012	0.7575	M-3a	91900190-92221219	-	5	-	-	68259354-68671722	GENM_059	5	68459354	68471722	1
1	0.8802	267370	0.6684	O2-10 (Contryphan)	92040350-92260542	-	5	-	-	75317360-75818531	GENM_061	5	75517360	75618531	1
1	0.8705	281687	0.7042	M-2	93409729-93707110	-	5	-	-	76651167-77096760	GENM_063	5	76851167	76896760	1
1	0.8652	256015	0.64	M-2	93409729-93707110	-	5	-	-	76716967-77155209	GENM_065	5	76916967	76955209	1
1	0.8617	353067	0.8827	M-2	93409729-93707110	-	5	-	-	76859828-77261938	GENM_066	5	77059828	77061938	1
1	0.8921	210040	0.5251	M-4	92200550-92402481	-	5	-	-	84706839-85111944	GENM_067	5	84906839	84911944	1
	0.8934	100193	0.2505	S-1b	92200550-92402481	-	5	-	-	96745504-97148013	GENM_070	5	96945504	96948013	1
	0.88734	104762	0.2619	Cerm 03-3	12180964-12356231	-	6	-	-	19887644-20291224	GENM_072	6	20087644	20091224	1
	0.8917	125062	0.3126	Cerm 03-3	12180964-12356231	-	6	-	-	19963506-20368768	GENM_073	6	20163506	20168768	1
	0.8966	100581	0.2515	Cerm 03-1	39761024-398831	-	6	-	-	96256950-96691326	GENM_075	6	96456950	96491326	1
1	0.8857	272535	0.6813	Elevenin	6824057-7117938	-	7	-	-	5225744-5652777	GENM_076	7	5425744	5452777	1
1	0.8833	291270	0.7282	Conoporin	87592100-88158837	-	7	-	-	80546996-80954888	GENM_079	7	80746996	80754888	1
1	0.8838	224823	0.5621	Conoporin	87592100-88158837	-	7	-	-	80606153-81009322	GENM_080	7	80806153	80809322	1
1	0.8729	228337	0.5708	Cerm 03-4	20675111-20971869	-	7	-	-	97471051-97891509	GENM_081	7	97671051	97691509	1
1	0.9029	345066	0.8627	M-5-WF	1259326-1596711	-	15	-	-	74260575-74667209	GENM_083	8	74460575	74467209	1
1	0.8846	279406	0.6885	Conoporin	74894726-75129078	-	15	-	-	91764292-92169808	GENM_085	8	91964292	91969808	1
1	0.90067	245695	0.6142	O1-4	84700546-84930114	-	9	-	-	11366382-11778815	GENM_087	9	11566382	11578815	1
1	0.8987	204079	0.5102	O1-4	75417848-75542479	-	9	-	-	11418088-11832278	GENM_088	9	11618088	11632278	1
	0.8802	12733	0.0003	I4	77600635-77613221	-	1	-	-	84551241-84959809	GENM_091	10	84751241	84759809	1
	0.8763	12733	0.0003	I4	77600635-77613221	-	1	-	-	84568333-84980373	GENM_092	10	84768333	84780373	1
1	0.8833	304206	0.7605	Cerm 03-7	13784603-14095308	-	13	-	-	2576890-2988186	GENM_098	12	2776890	2788186	1
1	0.8997	246081	0.6152	Cerm 03-2	47406983-47618660	-	13	-	-	48116646-48519136	GENM_100	12	48316646	48319136	1
	0.8966	135399	0.3385	I1-1	70968542-71103956	-	13	-	-	68040276-68451562	GENM_101	12	68240276	68251562	1
	0.8894	131414	0.3286	Cver 01	77939497-78086767	-	13	-	-	95879165-96314086	GENM_105	12	96079165	96114086	1
	0.899	151669	0.3792	Cver 01	78091259-78231416	-	13	-	-	98631882-99042191	GENM_106	12	98831882	98842191	1
	0.8804	159767	0.3994	O2-1	83660727-83774308	-	11	-	-	9810395-10224753	GENM_112	13	10010395	10024753	1
	0.8792	179164	0.4479	O2-1	83660727-83799869	-	11	-	-	9848389-10262678	GENM_113	13	10048389	10062678	1
1	0.8878	255877	0.6397	Kazal protease inhibitor-1	24621503-24809013	-	22	-	-	27461238-27866142	GENM_117	13	27661238	27666142	1
	0.8937	45736	0.1143	Conodipine-3	29646995-29701731	-	11	-	-	34241722-34645507	GENM_118	13	34441722	34445507	1
	0.8776	168336	0.4208	Kazal protease inhibitor-1	29788820-29958757	-	11	-	-	38269063-38670846	GENM_121	13	38469063	38470846	1
	0.8884	164212	0.4105	Kazal protease inhibitor-1	29788820-29958757	-	11	-	-	38365483-38772131	GENM_122	13	38565483	38572131	1
	0.8962	117350	0.2934	Kazal protease inhibitor-1	32763001-32875295	-	11	-	-	43726098-44131235	GENM_123	13	43926098	43931235	1
	0.8965	115710	0.2893	Kazal protease inhibitor-1	32763001-32875295	-	11	-	-	43740474-44144873	GENM_124	13	43940474	43944873	1
1	0.8766	247924	0.6198	Conohyaluronidase	51323503-51567477	-	11	-	-	64878837-65304470	GENM_125	13	65078837	65104470	1
1	0.8863	205305	0.5133	H-1a	70806970-71010046	-	11	-	-	83820240-84233785	GENM_127	13	84020240	84033785	1
	-	-	-	Tand 01	-	-	-	-	-	73308654-73754422	GENM_132	14	73508654	73554422	1
	-	-	-	Tand 01	-	-	-	-	-	73691995-74112954	GENM_134	14	73891995	73912954	1
	-	-	-	PDI-A3	-	-	-	-	-	84414759-84853141	GENM_135	14	84614759	84653141	1
	-	-	-	Peptidyl prolyl cis-trans isomerase B	-	-	-	-	-	6680384-7093172	GENM_136	15	6880384	6893172	1
	0.8895	114311	0.2858	T-1	70863145-70986946	-	12	-	-	86053268-86460724	GENM_138	15	86253268	86260724	1
	0.8983	177786	0.4445	T-1	70863145-70986946	-	12	-	-	87282216-87691956	GENM_140	15	87482216	87491956	1
	-	-	-	T-1	-	-	-	-	-	95815158-96220728	GENM_141	15	96015158	96020728	1
1	0.8937	243144	0.6079	Cerm 04	55718185-55937864	-	14	-	-	40009269-40409347	GENM_144	16	40209269	40209347	1
1	0.8961	233701	0.5843	Cerm 04	55718185-55937864	-	14	-	-	40605001-41017148	GENM_148	16	40805001	40817148	1
	0.9009	90641	0.2266	Conkunitzin-12	4661560-4771947	-	6	-	-	73976803-74390660	GENM_154	16	74176803	74190660	1
	0.8967	119953	0.2999	O2-4 (Contryphan)	4673993-4755641	-	6	-	-	78461892-78863913	GENM_156	16	78661892	78663913	1
	0.8973	104081	0.2602	O2-4 (Contryphan)	4673993-4755641	-	6	-	-	78480864-78936707	GENM_157	16	78680864	78736707	1
	0.8985	158986	0.3975	O2-4 (Contryphan)	4678236-4788412	-	6	-	-	78555428-78958490	GENM_159	16	78755428	78758490	1
1	0.8777	256292	0.6407	Conkunitzin-3	70820134-71053188	-	14	-	-	81181645-81586850	GENM_160	16	81381645	81386850	1
1	0.8787	282361	0.7059	Conkunitzin-3	70820134-71053188	-	14	-	-	81235072-81639654	GENM_168	16	81435072	81439654	1
1	0.8862	247126	0.6178	O2-2 (Contryphan)	75289636-75522472	-	14	-	-	92497760-92906682	GENM_173	16	92697760	92706682	1
1	0.8836	251056	0.6276	O2-2 (Contryphan)	75289636-75522472	-	14	-	-	92519689-92927464	GENM_175	16	92719689	92727464	1
	0.8871	67271	0.1682	O2-2 (Contryphan)	821671-872221	-	3	-	-	92574928-92982251	GENM_176	16	92774928	92782251	1
	0.8893	27925	0.0698	O2-2 (Contryphan)	821671-872221	-	3	-	-	92631565-93039418	GENM_177	16	92831565	92839418	1
	0.8917	24047	0.0601	O2-2 (Contryphan)	821671-872221	-	3	-	-	92692784-93099559	GENM_178	16	92892784	92899559	1
	0.893	92094	0.2302	O2-2 (Contryphan)	821671-872221	-	3	-	-	92737845-93146297	GENM_179	16	92937845	92946297	1
	0.8939	43783	0.1095	Cver 07	38270116-38331357	-	18	-	-	41743870-42188613	GENM_181	17	41943870	41988613	1
1	0.8958	232224	0.5806	O2-1 (Contryphan)	40369392-40591323	-	18	-	-	44115201-44530239	GENM_182	17	44315201	44330239	1
1	0.8896	277394	0.6935	Conkunitzin-9	72576178-72860706	-	18	-	-	78386132-78790072	GENM_184	17	78586132	78590072	1
	0.8989	10450	0.0261	Cerm 11	4723142-4736133	-	11	-	-	4280351-4703150	GENM_185	18	4480351	4503150	1
1	0.8968	235724	0.5893	Rmil 02	7226951-7450301	-	17	-	-	7036043-7442202	GENM_186	18	7236043	7242202	1
	0.9021	40689	0.1017	Cerm 11	23204182-23237676	-	11	-	-	27744744-28169856	GENM_187	18	27944744	27969856	1
	0.8971	147977	0.3699	Cerm 02	54992493-55160931	-	11	-	-	55985391-56394839	GENM_190	18	56185391	56194839	1
1	0.889	216911	0.5423	U-2	11761508-11974158	-	17	-	-	72024929-72426616	GENM_191	18	72224929	72226616	1
	0.8911	92399	0.231	Rmil 02	83789960-83870013	-	11	-	-	81200842-81621699	GENM_199	18	81400842	81421699	1
1	0.896	274127	0.6853	Rmil 02	83411689-83661014	-	11	-	-	81311532-81725473	GENM_201	18	81511532	81525473	1
1	0.8805	265318	0.6633	P-1a	43738817-43994456	-	19	-	-	49351701-49785692	GENM_204	19	49551701	49585692	1
1	0.8873	220465	0.5512	P-1a	43403219-43620154	-	19	-	-	49407740-49816897	GENM_205	19	49607740	49616897	1
1	0.8825	281951	0.6049	P-1a	42746123-43028244	-	19	-	-	49503650-49911176	GENM_206	19	49703650	49711176	1
1	0.8822	212921	0.5323	P-1a	42746123-43028244	-	19	-	-	49531248-49938530	GENM_207	19	49731248	49738530	1
1	0.891	290507	0.7263	Conkunitzin-2	54287194-545777831	-	20	-	-	37889393-38294297	GENM_215	20	38089393	38094297	1
1	0.8958	257140	0.6429	Ggeo04	55584638-55840619	-	20	-	-	43788098-44193755	GENM_219	20	43988098	43993755	1
1	0.8798	267932	0.6698	O1-6	58634381-58889292	-	20	-	-	48721237-49126376	GENM_220	20	48921237	48926376	1
1	0.8756	212378	0.5309	O1-6	58634381-58889292	-	20	-	-	48818778-49229807	GENM_221	20	49018778	49029807	1
1	0.891	245612	0.614	Ferritin	60192043-60428003	-	20	-	-	62618455-63024619	GENM_226	20	62818455	62824619	1
1	0.883	210187	0.5255	O1-2	64013743+64215574	-	20	-	-	66067299-66478327	GENM_228	20	66267299	66278327	1
	0.8892	967	0.0024	O1-2	31204868-31203968	-	31	-	-	66165798-66567001	GENM_229	20	66365798	66367001	1
	0.8882	1612	0.004	O1-2	312857828-312858862	-	31	-	-	66194862-66608551	GENM_230	20	66394862	66408551	1
1	0.8786	243895	0.6097	Rmil 01	62330118-62589497	-	21	-	-	74616832-75088976	GENM_240	21	74816832	74888976	1
1	0.8951	212108	0.5303	L	28666935-28872094	-	24	-	-	62941749-63347859	GENM_241	22	63141749	63147859	1
1	0.885	203721	0.5093	I2-1	52129882-52320554	-	26	-	-	36326029-36756307	GENM_245	23	36526029	36556307	1
	0.8814	185024	0.4626	I2-1	52129882-52320554	-	26	-	-	36363024-36796224	GENM_246	23	36563024	36596224	1
1	0.8777	203396	0.5085	I2-1	52129882-52320554	-	26	-	-	36429304-36844624	GENM_247	23	36629304	36644624	1
	0.8935	159172	0.3979	I2-2	57351544-57499537	-	26	-	-	51391583-51806994	GENM_249	23	51591583	51606994	1
1	0.8813	245080	0.6127	Ggeo03-1	13169777-13289832	-	22	-	-	17668601-18074209	GENM_250	24	17868601	17874209	1
1	0.8998	213318	0.5333	O2-2 (Contryphan)	14259906-14473647	-	22	-	-	19471622-19906048	GENM_251	24	19671622	19706048	1
	0.886	115915	0.2898	Y-1	46085415-46210966	-	22	-	-	49448838-49856063	GENM_253	24	49648838	49656063	1
1	0.8925	251786	0.6295	Kazal protease inhibitor-2	11284890-11532851	-	26	-	-	12534631-12939949	GENM_254	25	12734631	12739949	1
1	0.8889	318302	0.7958	T-1	16608325-16920626	-	26	-	-	17649905-18065962	GENM_256	25	17849905	17865962	1
1	0.8971	293998	0.735	Cver 06	17971851-18236340	-	26	-	-	22281716-22694795	GENM_257	25	22481716	22494795	1
1	0.8997	202575	0.5064	Cver 06	18426140-18615379	-	26	-	-	22439474-22859077	GENM_258	25	22639474	22659077	1
1	0.9027	237301	0.5933	Conodipine-2	37839322-38080924	-	26	-	-	41960870-42366568	GENM_260	25	42160870	42166568	1
	0.8988	109118	0.2728	Conodipine-2	37839322-38080924	-	26	-	-	41993273-42402357	GENM_261	25	42193273	42202357	1
1	0.893	236527	0.5913	E-1	48974752-49206781	-	26	-	-	53472795-53877259	GENM_263	25	53672795	53677259	1
1	0.8939	228391	0.571	E-1	48974752-49206781	-	26	-	-	53492150-53898051	GENM_264	25	53692150	53698051	1
1	0.8853	293854	0.7346	P-1a	56349348-56626559	-	26	-	-	66849231-67266542	GENM_265	25	67049231	67066542	1
	0.8948	178546	0.4464	PDI-A5	16850778-16994177	-	27	-	-	37312365-37769065	GENM_266	26	37512365	37569065	1
	0.8963	119576	0.2989	N-2	55728855-55845567	-	23	-	-	2684677-3101425	GENM_271	27	2884677	2901425	1
	0.8935	117505	0.2938	N-2	55728855-55845567	-	23	-	-	2717627-3132990	GENM_272	27	2917627	2932990	1
	0.8897	108613	0.2715	Rimp 01	26616611-26723473	-	23	-	-	24818330-25233732	GENM_274	27	25018330	25033732	1
	0.8683	129712	0.3243	O1-3	4505430-4615421	-	29	-	-	524336-930283	GENM_276	28	724336	730283	1
	0.8703	102321	0.2558	O1-3	5300778-5401839	-	29	-	-	539333-944864	GENM_277	28	739333	744864	1
1	0.9008	233208	0.583	PDI-A6	7018205-7234791	-	29	-	-	1854542-2277618	GENM_278	28	2054542	2077618	1
1	0.8977	315124	0.7881	Cerm 19	23093642-23397788	-	29	-	-	13868013-14281467	GENM_280	28	14068013	14081467	1
1	0.8933	246438	0.6161	O1-3	32521821-32758201	-	29	-	-	26022445-26432793	GENM_283	28	26222445	26232793	1
1	0.8851	239733	0.5993	O1-3	34830049-35094378	-	29	-	-	29170082-29585159	GENM_285	28	29370082	29385159	1
1	0.8678	244786	0.612	O1-3	34908946-35132248	-	29	-	-	30508709-30914028	GENM_286	28	30708709	30714028	1
1	0.871	216986	0.5425	O1-3	34908946-35132248	-	29	-	-	30527653-30935784	GENM_287	28	30727653	30735784	1
1	0.8772	250704	0.6268	O1-3	34908946-35132248	-	29	-	-	30562131-30969462	GENM_288	28	30762131	30769462	1
	0.8879	100975	0.2524	O1-9	16838874-16945104	-	28	-	-	19048919-19457673	GENM_294	29	19248919	19257673	1
	0.8696	189728	0.4743	Q-1a	39892177-40063465	-	28	-	-	40152927-40559394	GENM_296	29	40352927	40359394	1
	0.8921	153457	0.3836	V-1a	40047989-40173404	-	28	-	-	40769935-41174295	GENM_297	29	40969935	40974295	1
	0.8884	146437	0.3661	V-1a	40484095-40625753	-	28	-	-	40827733-41229564	GENM_298	29	41027733	41029564	1
	0.8737	124410	0.311	V-1a	40719451-40842390	-	28	-	-	40977690-41387966	GENM_301	29	41177690	41187966	1
	0.8755	125527	0.3138	V-1a	40995414-41108998	-	28	-	-	41080187-41485525	GENM_302	29	41280187	41285525	1
	0.8764	123625	0.3091	V-1a	41190406-41312979	-	28	-	-	41144016-41553344	GENM_303	29	41344016	41353344	1
	0.8682	110203	0.2755	Q-3	50423650-50532642	-	28	-	-	58836557-59242931	GENM_313	29	59036557	59042931	1
1	0.8735	247582	0.619	O1-8	37185728-37422279	-	31	-	-	23351810-23858955	GENM_314	30	23551810	23658955	1
	0.8696	184636	0.4616	O1-8	37185728-37422279	-	31	-	-	23468241-23873991	GENM_315	30	23668241	23673991	1
1	0.8715	339858	0.8496	O1-8	37185728-37422279	-	31	-	-	23493969-23911755	GENM_316	30	23693969	23711755	1
	0.8804	132684	0.3317	Unassigned Superfamily 02	44035058-44141759	-	31	-	-	48367620-48790170	GENM_321	30	48567620	48590170	1
1	0.8796	276452	0.6911	Unassigned Superfamily 02	44035058-44141759	-	31	-	-	48422596-48835096	GENM_322	30	48622596	48635096	1
1	0.8788	315392	0.7885	Unassigned Superfamily 02	44035058-44141759	-	31	-	-	48446486-48851211	GENM_323	30	48646486	48651211	1
	0.9061	183876	0.4599	A-1 4/7	45667972-45835107	-	31	-	-	49458693-49901637	GENM_330	30	49658693	49701637	1
	0.8839	197235	0.4931	O3-2	36194868-36425745	-	33	-	-	6598535-7010513	GENM_336	31	6798535	6810513	1
1	0.8808	215848	0.5396	Cver 02	36420246-36638041	-	33	-	-	6637111-7041632	GENM_337	31	6837111	6841632	1
1	0.8884	283983	0.71	O3-1	37032531-37298041	-	33	-	-	6834864-7243682	GENM_338	31	7034864	7043682	1
1	0.8862	263063	0.6577	O3-1	37032531-37298041	-	33	-	-	6875314-7282922	GENM_339	31	7075314	7082922	1
	0.8913	188655	0.4716	Cerm 10	31972046-32113806	-	33	-	-	20154032-20557194	GENM_345	31	20354032	20357194	1
1	0.8968	299285	0.7482	Ggeo01	37694217-37977824	-	33	-	-	23561038-23966400	GENM_349	31	23761038	23766400	1
1	0.9007	249174	0.6229	Ggeo01	43489975-43734349	-	33	-	-	23770661-24177252	GENM_352	31	23970661	23977252	1
1	0.8916	285925	0.7148	T-2 WF	26737806-27030116	-	33	-	-	32105064-32518452	GENM_357	31	32305064	32318452	1
1	0.8935	207672	0.5192	T-2	26737806-27030116	-	33	-	-	32121948-32535880	GENM_358	31	32321948	32335880	1
1	0.8888	203899	0.5097	T-2	26737806-27030116	-	33	-	-	32158256-32575747	GENM_359	31	32358256	32375747	1
1	0.8881	274357	0.6859	T-3	3667683-3927601	-	33	-	-	54464654-54871407	GENM_372	31	54664654	54671407	1
1	0.8872	227204	0.568	T-3	3667683-3927601	-	33	-	-	54484050-54892140	GENM_374	31	54684050	54692140	1
1	0.8912	269738	0.6743	T-3	3667683-3927601	-	33	-	-	54532520-54940557	GENM_375	31	54732520	54740557	1
	0.8935	180125	0.4503	T-3	3667683-3927601	-	33	-	-	54573480-54978082	GENM_376	31	54773480	54778082	1
1	0.8836	202290	0.5057	T-3	3989866-4149590	-	33	-	-	55001962-55408351	GENM_378	31	55201962	55208351	1
1	0.889	268994	0.6725	T-4	4152109-4440040	-	33	-	-	56871116-57286886	GENM_380	31	57071116	57086886	1
	0.8824	104584	0.2615	H-2a	1658173-1763674	-	32	-	-	1961345-2374224	GENM_381	33	2161345	2174224	1
1	0.8753	260877	0.6522	H-2a	1834503-2082616	-	32	-	-	2149707-2564754	GENM_382	33	2349707	2364754	1
	0.8739	159387	0.3985	H-2a	2272399-2427642	-	32	-	-	2422497-2831622	GENM_386	33	2622497	2631622	1
1	0.8925	256771	0.6419	O2-2 (Contryphan)	32021324-32231294	-	32	-	-	25094046-25494566	GENM_388	33	25294046	25294566	1
	0.6915	9650	0.0241	Conoporin	16233616-16239551	-	26	-	-	41128762-41535615	GENM_389	33	41328762	41335615	1
	-	-	-	Neuropeptide F	-	-	-	-	-	43485699-43892876	GENM_391	33	43685699	43692876	1
	0.6782	99166	0.2479	Cerm 08	16149557-16203983	-	26	-	-	43570333-44000810	GENM_392	33	43770333	43800810	1
	0.901	52099	0.1302	Cerm 08	16850353-16891019	-	33	-	-	43830241-44245974	GENM_395	33	44030241	44045974	1
	0.8814	18583	0.0465	O1-3	20126862-20145931	-	35	-	-	20412256-20814063	GENM_397	34	20612256	20614063	1
	0.888	54910	0.1373	O1-3	20126862-20145931	-	35	-	-	20665608-21068509	GENM_399	34	20865608	20868509	1
	0.8897	25279	0.0632	Rimp 05	20511891-20536301	-	35	-	-	24182553-24594210	GENM_400	34	24382553	24394210	1
	0.8788	86123	0.2153	Rimp 05	20511891-20586206	-	35	-	-	24286494-24697160	GENM_401	34	24486494	24497160	1
	0.8899	88781	0.222	L	35889738-35970039	-	35	-	-	38285042-38693058	GENM_402	34	38485042	38493058	1
	0.8857	35027	0.0876	O1-3	37221024-37315262	-	35	-	-	46126853-46531171	GENM_403	34	46326853	46331171	1
	0.8826	175644	0.4391	Prolyl endopeptidase	33530756-33699211	-	34	-	-	36666273-37154965	GENM_407	35	36866273	36954965	1
	0.8854	155415	0.3885	Prolyl endopeptidase	33832601-33981498	-	34	-	-	36781944-37357703	GENM_409	35	36981944	37157703	1
1	0.8881	206224	0.51556	Prolyl endopeptidase	34057882-34278295	-	34	-	-	37014741-37664962	GENM_410	35	37214741	37464962	1
1	0.8858	202167	0.5054	Prolyl endopeptidase	34416860-34623256	-	34	-	-	37275934-37683195	GENM_412	35	37475934	37483195	1
1	0.8934	247240	0.6181	Insulin-related peptide4	32335618-32689497		21	-	-	44924776-45323688	GENM_232	21	45124776	45126688	1
1	0.8934	247240	0.6181	Insulin-related peptide4	32335618-32689497		21	-	-	44968943-45372581	GENM_233	21	45168943	45172581	1
1	0.9123	230323	0.5758	Insulin-related peptide4	33585748-33984562		21	-	-	45001627-45403539	GENM_234	21	45201627	45203539	1
1	0.9123	230323	0.5758	Insulin-related peptide4	33585748-33984562		21	-	-	45061635-45463379	GENM_235	21	45261635	45263379	1
104	Flanked regions with pident>80% and coverage>50%														191
5	Flanked regions in non-homologous pseudochromosomes
99	Flanked regions in homologous pseudochromosomes
	87
